# Supplementary material for: A swift expanding trend of extracellular vesicles in spinal cord injury research: a bibliometric analysis
Source: J Nanobiotechnology. 2023 Aug 23;21:289. doi: 10.1186/s12951-023-02051-6 (PMC10463993; doi:10.1186/s12951-023-02051-6)
Supplement: Supplementary file 2 — Additional file 2: Table S1. Details of all 359 exosomes and spinal cord injury research papers. [file 12951_2023_2051_MOESM2_ESM.xlsx]

## Sheet: savedrecs
Table S1 Details of all exosomes and spinal cord injury research papers.
Publication Type	Authors	Book Authors	Book Editors	Book Group Authors	Author Full Names	Book Author Full Names	Group Authors	Article Title	Source Title	Book Series Title	Book Series Subtitle	Language	Document Type	Conference Title	Conference Date	Conference Location	Conference Sponsor	Conference Host	Author Keywords	Keywords Plus	Abstract	Addresses	Affiliations	Reprint Addresses	Email Addresses	Researcher Ids	ORCIDs	Funding Orgs	Funding Name Preferred	Funding Text	Cited References	Cited Reference Count	Times Cited, WoS Core	Times Cited, All Databases	180 Day Usage Count	Since 2013 Usage Count	Publisher	Publisher City	Publisher Address	ISSN	eISSN	ISBN	Journal Abbreviation	Journal ISO Abbreviation	Publication Date	Publication Year	Volume	Issue	Part Number
J	Sung, SE; Seo, MS; Kim, YI; Kang, KK; Choi, JH; Lee, S; Sung, M; Yim, SG; Lim, JH; Seok, HG; Yang, SY; Lee, GW				Sung, Soo-Eun; Seo, Min-Soo; Kim, Young-In; Kang, Kyung-Ku; Choi, Joo-Hee; Lee, Sijoon; Sung, Minkyoung; Yim, Sang-Gu; Lim, Ju-Hyeon; Seok, Hyun-Gyu; Yang, Seung-Yun; Lee, Gun-Woo			Human Epidural AD-MSC Exosomes Improve Function Recovery after Spinal Cord Injury in Rats	BIOMEDICINES			English	Article						spinal cord injury; mesenchymal stem cells; exosomes; extracellular vesicles	MESENCHYMAL STEM-CELL; MODELS; INFLAMMATION; EXPRESSION; PROGRESS; BCL3	Spinal cord injury (SCI) interferes with the normal function of the autonomic nervous system by blocking circuits between the sensory and motor nerves. Although many studies focus on functional recovery after neurological injury, effective neuroregeneration is still being explored. Recently, extracellular vesicles such as exosomes have emerged as cell-free therapeutic agents owing to their abilit…	[Sung, Soo-Eun; Seo, Min-Soo; Kang, Kyung-Ku; Choi, Joo-Hee; Lee, Sijoon; Sung, Minkyoung] Daegu Gyeongbuk Med Innovat Fdn, Preclin Res Ctr, Daegu 41061, South Korea; [Sung, Soo-Eun; Yim, Sang-Gu; Yang, Seung-Yun] Pusan Natl Univ, Dept Biomat Sci, BK21 Four Program, Miryang 50463, South Korea; [Kim, Young-In; Lee, Gun-Woo] Cellexobio Ltd, Daegu 42415, South Korea; [Lim, Ju-Hyeon; Seok, Hyun-Gyu; …	Pusan National University; Yeungnam University	Yang, SY (通讯作者)，Pusan Natl Univ, Dept Biomat Sci, BK21 Four Program, Miryang 50463, South Korea.;Lee, GW (通讯作者)，Cellexobio Ltd, Daegu 42415, South Korea.;Lee, GW (通讯作者)，Yeungnam Univ, Med Ctr, Dept Orthoped Surg, Coll Med, 170 Hyochung Ro, Daegu 42415, South Korea.	sesung@kmedihub.re.kr; msseo@kmedihub.re.kr; kimyoungin@cellexobio.com; kangkk@kmedihub.re.kr; cjh522@kmedihub.re.kr; sjlee1013@kmedihub.re.kr; lidalsrud27@kmedihub.re.kr; ysg@pusan.ac.kr; global_jh@kolmar.co.kr; rkaldhkthfl4@yu.ac.kr; syang@pusan.ac.kr; gwlee1871@ynu.ac.kr	Yang, Seung Yun/B-5974-2016; Seok, Hyun-Gyu/HDM-1283-2022	Yang, Seung Yun/0000-0002-1233-8960; Seok, Hyun-Gyu/0000-0002-7244-2698; Sung, Soo-Eun/0000-0001-9971-2443; Lee, Gun Woo/0000-0002-8441-0802	Bio and Medical Technology Development Program of the National Research Foundation (NRF) - Ministry of Science and ICT [2019M3E5D1A02068105]	Bio and Medical Technology Development Program of the National Research Foundation (NRF) - Ministry of Science and ICT(National Research Foundation of Korea)	This research was supported by the Bio and Medical Technology Development Program of the National Research Foundation (NRF) funded by the Ministry of Science and ICT (2019M3E5D1A02068105).		66	6	6	1	5	MDPI	BASEL	ST ALBAN-ANLAGE 66, CH-4052 BASEL, SWITZERLAND		2227-9059		BIOMEDICINES	Biomedicines	MAR	2022	10	3
J	Khan, NZ; Cao, TX; He, JY; Ritzel, RM; Li, Y; Henry, RJ; Colson, C; Stoica, BA; Faden, AI; Wu, JF				Khan, Niaz Z.; Cao, Tuoxin; He, Junyun; Ritzel, Rodney M.; Li, Yun; Henry, Rebecca J.; Colson, Courtney; Stoica, Bogdan A.; Faden, Alan, I; Wu, Junfang			Spinal cord injury alters microRNA and CD81+exosome levels in plasma extracellular nanoparticles with neuroinflammatory potential	BRAIN BEHAVIOR AND IMMUNITY			English	Article						Extracellular vesicles; Exosomes; Spinal cord injury; Astrocytes; Tetraspanins; Inflammation; MicroRNAs; ExoView (R); Single particle interferometric reflectance imaging sensor; Nanoparticle tracking analysis	CELL-DERIVED MICROPARTICLES; COGNITIVE IMPAIRMENT; FLOW-CYTOMETRY; BRAIN; VESICLES; INFLAMMATION; IDENTIFICATION; DEPRESSION; RECOVERY; EXOSOMES	Extracellular vesicles (EVs) have been implicated mechanistically in the pathobiology of neurodegenerative disorders, including central nervous system injury. However, the role of EVs in spinal cord injury (SCI) has received limited attention to date. Moreover, technical limitations related to EV isolation and characterization methods can lead to misleading or contradictory findings. Here, we exa…	[Khan, Niaz Z.; Cao, Tuoxin; He, Junyun; Ritzel, Rodney M.; Li, Yun; Henry, Rebecca J.; Colson, Courtney; Stoica, Bogdan A.; Faden, Alan, I; Wu, Junfang] Univ Maryland, Sch Med, Dept Anesthesiol, Baltimore, MD 21201 USA; [Khan, Niaz Z.; Cao, Tuoxin; He, Junyun; Ritzel, Rodney M.; Li, Yun; Henry, Rebecca J.; Colson, Courtney; Stoica, Bogdan A.; Faden, Alan, I; Wu, Junfang] Univ Maryland, Sch Med, …	University System of Maryland; University of Maryland Baltimore; University System of Maryland; University of Maryland Baltimore; University System of Maryland; University of Maryland Baltimore; University System of Maryland; University of Maryland Baltimore; University System of Maryland; University of Maryland Baltimore	Khan, NZ (通讯作者)，Univ Maryland, Sch Med, Med Scientist Training Facil MSTF, 685 West Baltimore St,Room 6-058, Baltimore, MD 21201 USA.;Wu, JF (通讯作者)，Univ Maryland, Sch Med, Med Scientist Training Facil MSTF, 685 West Baltimore St,Room 6-034D, Baltimore, MD 21201 USA.	nkhan@som.umaryland.edu; tcao@som.umaryland.edu; jhe@som.umaryland.edu; rritzel@som.umaryland.edu; yun.li@som.umaryland.edu; rhenry@som.umaryland.edu; a.ccolson@som.umaryland.edu; bstoica@som.umaryland.edu; afaden@som.umaryland.edu; junfang.wu@som.umaryland.edu		Li, Yun/0000-0003-2040-4451					85	25	26	7	26	ACADEMIC PRESS INC ELSEVIER SCIENCE	SAN DIEGO	525 B ST, STE 1900, SAN DIEGO, CA 92101-4495 USA	0889-1591	1090-2139		BRAIN BEHAV IMMUN	Brain Behav. Immun.	FEB	2021	92
J	Cheng, YY; Zhao, HK; Chen, LW; Yao, XY; Wang, YL; Huang, ZW; Li, GP; Wang, Z; Chen, BY				Cheng, Ying-Ying; Zhao, Hai-Kang; Chen, Liang-Wei; Yao, Xin-Yi; Wang, Yu-Ling; Huang, Zhen-Wen; Li, Guo-Peng; Wang, Zhe; Chen, Bei-Yu			Reactive astrocytes increase expression of proNGF in the mouse model of contused spinal cord injury	NEUROSCIENCE RESEARCH			English	Article						Astrocytes; Nerve growth factor; proNGF; Exosome; Spinal cord injury	EXTRACELLULAR VESICLES; SIGNALING COMPLEX; EXOSOME RELEASE; PROLIFERATION; IMPROVEMENT; REGULATORS; PLASTICITY; MICROGLIA; APOPTOSIS; RECOVERY	Astrocytes are major glial cells critically in maintaining stability of the central nervous system and functional activation of astrocytes occurs rapidly in various diseased or traumatic events. We are interested in functional changes of astrocytes during the spinal cord injury, and studied expression of nerve growth factor (NGF) in activated astrocytes by mouse model of contused spinal cord inju…	[Cheng, Ying-Ying; Yao, Xin-Yi; Wang, Yu-Ling; Huang, Zhen-Wen; Li, Guo-Peng; Wang, Zhe; Chen, Bei-Yu] Fourth Mil Med Univ, Xijing Hosp, Dept Orthoped, Xian 710032, Peoples R China; [Cheng, Ying-Ying; Zhao, Hai-Kang] Xian Med Univ, Affiliated Hosp 2, Dept Neurosurg, Xian 710038, Peoples R China; [Chen, Liang-Wei; Yao, Xin-Yi] Fourth Mil Med Univ, Dept Neurobiol, Inst Neurosci, Xian 710032, People…	Air Force Military Medical University; Xi'an Medical University; Air Force Military Medical University; Northwest University Xi'an	Chen, BY (通讯作者)，Fourth Mil Med Univ, Xijing Hosp, Dept Orthoped, Xian 710032, Peoples R China.;Chen, LW (通讯作者)，Fourth Mil Med Univ, Dept Neurobiol, Inst Neurosci, Xian 710032, Peoples R China.	594028773@qq.com; zby0910@163.com; lwchen@fmmu.edu.cn; 1536017266@qq.com; 17791654175@163.com; m15626713990@163.com; 1391595172@qq.com; wangzhe@fmmu.edu.cn; chenby@fmmu.edu.cn			National Natural Science Foundation of China [31600830, 31371374]	National Natural Science Foundation of China(National Natural Science Foundation of China (NSFC))	This work is supported by grants from the National Natural Science Foundation of China (Grant No. 31600830, No. 31371374).		59	16	17	6	25	ELSEVIER IRELAND LTD	CLARE	ELSEVIER HOUSE, BROOKVALE PLAZA, EAST PARK SHANNON, CO, CLARE, 00000, IRELAND	0168-0102	1872-8111		NEUROSCI RES	Neurosci. Res.	AUG	2020	157
J	Ren, ZH; Qi, Y; Sun, SY; Tao, YY; Shi, RY				Ren, Zhihua; Qi, Yao; Sun, Siyuan; Tao, Yuanyuan; Shi, Riyi			Mesenchymal Stem Cell-Derived Exosomes: Hope for Spinal Cord Injury Repair	STEM CELLS AND DEVELOPMENT			English	Article						spinal cord injury; mesenchymal stem cells; exosomes; cell-free therapy	ISCHEMIA-REPERFUSION INJURY; ACUTE LUNG INJURY; BONE-MARROW; EXTRACELLULAR VESICLES; PROMOTE RECOVERY; STROMAL CELLS; BLOOD; ANGIOGENESIS; ACTIVATION; DIFFERENTIATION	Spinal cord injury (SCI) is a devastating medical condition with profound social and economic impacts. Although research is ongoing, current treatment options are limited and do little to restore functionality. However, recent studies suggest that mesenchymal stem cell-derived exosomes (MSC-exosomes) may hold the key to exciting new treatment options for SCI patients. MSCs are self-renewing multi…	[Ren, Zhihua; Sun, Siyuan; Tao, Yuanyuan; Shi, Riyi] Purdue Univ, Coll Vet Med, Dept Basic Med Sci, Weldon Sch Biomed Engn, W Lafayette, IN 47906 USA; [Ren, Zhihua; Qi, Yao; Tao, Yuanyuan] Sichuan Agr Univ, Coll Vet Med, Key Lab Anim Dis & Human Hlth Sichuan Prov, Yaan 625000, Peoples R China; [Sun, Siyuan] Capital Med Univ, Xuanwu Hosp, Dept Orthoped, Natl Clin Res Ctr Geriatr Dis, Beijing, Peop…	Purdue University System; Purdue University; Purdue University West Lafayette Campus; Key Laboratory of Animal Disease & Human Health of Sichuan Province; Sichuan Agricultural University; Capital Medical University	Ren, ZH; Shi, RY (通讯作者)，Purdue Univ, Coll Vet Med, Dept Basic Med Sci, Weldon Sch Biomed Engn, W Lafayette, IN 47906 USA.;Ren, ZH (通讯作者)，Sichuan Agr Univ, Coll Vet Med, Key Lab Anim Dis & Human Hlth Sichuan Prov, Yaan 625000, Peoples R China.	zhihua_ren@126.com; riyi@purdue.edu			Visiting Scholar Program - China Scholarship Council [201906915019]; National Natural Science Foundation of China [81871794]; Beijing Municipal Health Commission [Jing2019-2]	Visiting Scholar Program - China Scholarship Council(China Scholarship Council); National Natural Science Foundation of China(National Natural Science Foundation of China (NSFC)); Beijing Municipal Health Commission	This study was supported by the Visiting Scholar Program sponsored by the China Scholarship Council (201906915019), the National Natural Science Foundation of China (no. 81871794), and the Beijing Municipal Health Commission (Jing2019-2).		112	21	24	7	45	MARY ANN LIEBERT, INC	NEW ROCHELLE	140 HUGUENOT STREET, 3RD FL, NEW ROCHELLE, NY 10801 USA	1547-3287	1557-8534		STEM CELLS DEV	Stem Cells Dev.	DEC 1	2020	29	23
J	Zhang, CJ; Li, DY; Hu, HS; Wang, Z; An, JY; Gao, ZS; Zhang, KH; Mei, XF; Wu, C; Tian, H				Zhang, Chuanjie; Li, Daoyong; Hu, Hengshuo; Wang, Zhe; An, Jinyu; Gao, Zhanshan; Zhang, Kaihua; Mei, Xifan; Wu, Chao; Tian, He			Engineered extracellular vesicles derived from primary M2 macrophages with anti-inflammatory and neuroprotective properties for the treatment of spinal cord injury	JOURNAL OF NANOBIOTECHNOLOGY			English	Article						Spinal cord injury; Extracellular vesicles; Curcumin; M2 repolarization; Neuroprotection	MESSENGER-RNA; EXOSOMES; EXPRESSION; REGENERATION; MICROGLIA; APOPTOSIS; RECOVERY; BRAIN	Background Uncontrollable inflammation and nerve cell apoptosis are the most destructive pathological response after spinal cord injury (SCI). So, inflammation suppression combined with neuroprotection is one of the most promising strategies to treat SCI. Engineered extracellular vesicles with anti-inflammatory and neuroprotective properties are promising candidates for implementing these strateg…	[Zhang, Chuanjie; Li, Daoyong; Hu, Hengshuo; Wang, Zhe; Zhang, Kaihua; Mei, Xifan] Jinzhou Med Univ, Dept Orthoped, Affiliated Hosp 1, 2,Sect 5,Renmin St, Jinzhou 121002, Liaoning, Peoples R China; [Zhang, Chuanjie; Li, Daoyong; Hu, Hengshuo; Wang, Zhe; Zhang, Kaihua; Mei, Xifan] Key Lab Med Tissue Engn Liaoning Prov, 40 Songpo Rd, Jinzhou 121002, Liaoning, Peoples R China; [An, Jinyu; Gao, Zhans…	Jinzhou Medical University; Jinzhou Medical University; Jinzhou Medical University	Mei, XF (通讯作者)，Jinzhou Med Univ, Dept Orthoped, Affiliated Hosp 1, 2,Sect 5,Renmin St, Jinzhou 121002, Liaoning, Peoples R China.;Mei, XF (通讯作者)，Key Lab Med Tissue Engn Liaoning Prov, 40 Songpo Rd, Jinzhou 121002, Liaoning, Peoples R China.;Wu, C (通讯作者)，Jinzhou Med Univ, Pharm Sch, 40 Songpo Rd, Jinzhou 121002, Liaoning, Peoples R China.;Tian, H (通讯作者)，Jinzhou Med Univ, Dept Histol & Embryol, 40 …	meixifan@jzmu.edu.cn; wuchao@jzmu.edu.cn; tianhe@jzmu.edu.cn			Liaoning Provincial Key Laboratory of Brain and Spinal Cord Injury; National Natural Science Foundation of China [81671907, 81871556, 82072165]; Liaoning Revitalization Talents Program [XLYC1902108]; Scientific Research Project of the Educational Department of Liaoning Province [JYTQN201917]	Liaoning Provincial Key Laboratory of Brain and Spinal Cord Injury; National Natural Science Foundation of China(National Natural Science Foundation of China (NSFC)); Liaoning Revitalization Talents Program; Scientific Research Project of the Educational Department of Liaoning Province	We gratefully thank all colleagues in the Liaoning Provincial Key Laboratory of Brain and Spinal Cord Injury. This work was supported by grants from the National Natural Science Foundation of China (no. 81671907, 81871556, 82072165) and the Liaoning Revitalization Talents Program (no. XLYC1902108), and the Scientific Research Project of the Educational Department of Liaoning Province (no. JYTQN20…		42	11	11	14	31	BMC	LONDON	CAMPUS, 4 CRINAN ST, LONDON N1 9XW, ENGLAND		1477-3155		J NANOBIOTECHNOL	J. Nanobiotechnol.	NOV 17	2021	19	1
J	Rong, YL; Ji, CY; Wang, ZH; Ge, XH; Wang, JX; Ye, W; Tang, PY; Jiang, DD; Fan, J; Yin, GY; Liu, W; Cai, WH				Rong, Yuluo; Ji, Chengyue; Wang, Zhuanghui; Ge, Xuhui; Wang, Jiaxing; Ye, Wu; Tang, Pengyu; Jiang, Dongdong; Fan, Jin; Yin, Guoyong; Liu, Wei; Cai, Weihua			Small extracellular vesicles encapsulating CCL2 from activated astrocytes induce microglial activation and neuronal apoptosis after traumatic spinal cord injury	JOURNAL OF NEUROINFLAMMATION			English	Article						Spinal cord injury; Astrocyte; Small extracellular vesicles; CCL2; Microglia; Neuron	MONOCYTE CHEMOATTRACTANT PROTEIN-1; COGNITIVE DYSFUNCTION; NEUROPATHIC PAIN; BRAIN-INJURY; CELL-DEATH; NEUROINFLAMMATION; EXPRESSION; ALZHEIMERS; CONTRIBUTES; PATHOLOGY	Background Spinal cord injury (SCI) is a severe traumatic disease which causes high disability and mortality rates. The molecular pathological features after spinal cord injury mainly involve the inflammatory response, microglial and neuronal apoptosis, abnormal proliferation of astrocytes, and the formation of glial scars. However, the microenvironmental changes after spinal cord injury are comp…	[Rong, Yuluo; Ji, Chengyue; Wang, Zhuanghui; Ge, Xuhui; Wang, Jiaxing; Ye, Wu; Tang, Pengyu; Jiang, Dongdong; Fan, Jin; Yin, Guoyong; Liu, Wei; Cai, Weihua] Nanjing Med Univ, Affiliated Hosp 1, Dept Orthopaed, Nanjing 210029, Jiangsu, Peoples R China	Nanjing Medical University	Liu, W; Cai, WH (通讯作者)，Nanjing Med Univ, Affiliated Hosp 1, Dept Orthopaed, Nanjing 210029, Jiangsu, Peoples R China.	liuweiorth@njmu.edu.cn; caiwhspine@sina.com	Cai, Weihua/P-4592-2014	Cai, Weihua/0000-0003-3544-4309	National Natural Science Foundation of China [81974335, 81902211]; Natural Science Foundation of Jiangsu Province [BK20181490, BK20191061]; Jiangsu Province Six Talents Peak [TD-SWYY-010]; Wu Jieping Medical Foundation	National Natural Science Foundation of China(National Natural Science Foundation of China (NSFC)); Natural Science Foundation of Jiangsu Province(Natural Science Foundation of Jiangsu Province); Jiangsu Province Six Talents Peak; Wu Jieping Medical Foundation	This work was sponsored by the National Natural Science Foundation of China (grant No. 81974335, 81902211), the Natural Science Foundation of Jiangsu Province (grant No. BK20181490, BK20191061), the Jiangsu Province Six Talents Peak (grant No. TD-SWYY-010), and the Wu Jieping Medical Foundation (grant No.320-2745-16-117).		60	11	12	4	22	BMC	LONDON	CAMPUS, 4 CRINAN ST, LONDON N1 9XW, ENGLAND		1742-2094		J NEUROINFLAMM	J. Neuroinflamm.	SEP 12	2021	18	1
J	Li, LM; Mu, JF; Zhang, Y; Zhang, CY; Ma, T; Chen, L; Huang, TC; Wu, JH; Cao, J; Feng, SQ; Cai, YZ; Han, M; Gao, JQ				Li, Liming; Mu, Jiafu; Zhang, Yu; Zhang, Chenyang; Ma, Teng; Chen, Lu; Huang, Tianchen; Wu, Jiahe; Cao, Jian; Feng, Shiqing; Cai, Youzhi; Han, Min; Gao, Jianqing			Stimulation by Exosomes from Hypoxia Preconditioned Human Umbilical Vein Endothelial Cells Facilitates Mesenchymal Stem Cells Angiogenic Function for Spinal Cord Repair	ACS NANO			English	Article						extracellular vesicles; exosomes; mesenchymal stem cells; angiogenesis; spinal cord injury	INVOLVEMENT; COCULTURE; GROWTH; INJURY	ABSTRACT: Revascularization treatment is a critical measure for tissue engineering therapies like spinal cord repair. As proven to regulate the lesion microenvironment through feedback to the microenvironment signals. The angiogenic capacities of MSCs have been reported to be facilitated by vein endothelial cells in the niche. As emerging evidence demonstrated the roles of exosomes in cell-cell a…	[Li, Liming; Mu, Jiafu; Zhang, Yu; Zhang, Chenyang; Ma, Teng; Chen, Lu; Huang, Tianchen; Wu, Jiahe; Cao, Jian; Han, Min; Gao, Jianqing] Zhejiang Univ, Coll Pharmaceut Sci, Jinhua 310058, Peoples R China; [Li, Liming] Univ Hlth & Rehabil Sci, Sch Rehabil Sci & Engn, Qingdao 266071, Peoples R China; [Feng, Shiqing] Tianjin Med Univ Gen Hosp, Dept Orthoped, Tianjin 300052, Peoples R China; [Feng, Sh…	Zhejiang University; University of Health & Rehabilitation Sciences; Tianjin Medical University; Tianjin Medical University; Zhejiang University; Zhejiang University; Zhejiang University; Zhejiang University	Han, M; Gao, JQ (通讯作者)，Zhejiang Univ, Coll Pharmaceut Sci, Jinhua 310058, Peoples R China.;Gao, JQ (通讯作者)，Zhejiang Univ, Dr Li Dak Sum & Yip Yio Chin Ctr Stem Cell & Regen, Hangzhou 310058, Peoples R China.;Gao, JQ (通讯作者)，Zhejiang Univ, Jinhua Inst, Jinhua 321002, Peoples R China.	hanmin2@zju.edu.cn; gaojianqing@zju.edu.cn			National KeyResearch and Development Project of Stem Cell and Transformation Research [2019YFA0112100, 2019YFA0112102]; National Natural Science Foundationof China [81973252, 81803451]; Ten-thousand TalentsProgram of Zhejiang Province [2018R52049]; Ningbo keyscientific and technological project [2021Z028]; Morphological Platform,Zhejiang University School of Medicine	National KeyResearch and Development Project of Stem Cell and Transformation Research; National Natural Science Foundationof China(National Natural Science Foundation of China (NSFC)); Ten-thousand TalentsProgram of Zhejiang Province; Ningbo keyscientific and technological project; Morphological Platform,Zhejiang University School of Medicine	This work wasfinancially supported by the National KeyResearch and Development Project of Stem Cell and Transformation Research (2019YFA0112100 ,2019YFA0112102), the National Natural Science Foundationof China (81973252, 81803451), the Ten-thousand TalentsProgram of Zhejiang Province 2018R52049, and Ningbo keyscientific and technological project (no. 2021Z028). Weappreciate the technical support …		47	6	6	21	48	AMER CHEMICAL SOC	WASHINGTON	1155 16TH ST, NW, WASHINGTON, DC 20036 USA	1936-0851	1936-086X		ACS NANO	ACS Nano	JUL 26	2022	16	7
J	Yu, T; Zhao, CJ; Hou, SZ; Zhou, WJ; Wang, BX; Chen, YZ				Yu, Tao; Zhao, Cunju; Hou, Shouzhi; Zhou, Weijie; Wang, Baoxin; Chen, Yunzhen			Exosomes secreted from miRNA-29b-modified mesenchymal stem cells repaired spinal cord injury in rats	BRAZILIAN JOURNAL OF MEDICAL AND BIOLOGICAL RESEARCH			English	Article						miRNA-29b; Exosomes; Spinal cord injury; BMSCs	FUNCTIONAL RECOVERY; NEUROTROPHIC FACTOR; STROMAL CELLS; BMSCS; ANGIOGENESIS; REGENERATION; INFLAMMATION; MICE	Exosomes, a kind of extracellular vesicle, are promising therapeutic agents for spinal cord injury (SCI). This article aimed to investigate effects of exosomes secreted from miRNA-29b-modified bone marrow mesenchymal stem cells (BMSCs) on SCI. Exosomes were extracted from BMSCs transfected with miRNA-29b or negative control (miR NC). SCI rats were injected intravenously with exosomes (control exo…	[Yu, Tao; Zhao, Cunju; Chen, Yunzhen] ShanDong Univ, Dept Spinal Surg, Qilu Hosp, Jinan, Shandong, Peoples R China; [Yu, Tao; Zhao, Cunju; Zhou, Weijie; Wang, Baoxin] Liaocheng Peoples Hosp, Dept Orthoped, Liaocheng, Shandong, Peoples R China; [Hou, Shouzhi] Liaocheng Peoples Hosp, Dept Radiol, Liaocheng, Shandong, Peoples R China	Shandong University	Chen, YZ (通讯作者)，ShanDong Univ, Dept Spinal Surg, Qilu Hosp, Jinan, Shandong, Peoples R China.	chenyunzhen23@163.com		Chen, Yunzhen/0000-0002-5691-7200					36	75	79	5	29	ASSOC BRAS DIVULG CIENTIFICA	RIBEIRAO PRETO	FACULDADE MEDICINA, CASA 10, 14049 RIBEIRAO PRETO, RIBEIRAO PRETO, SP 14049, BRAZIL	0100-879X	1414-431X		BRAZ J MED BIOL RES	Brazilian J. Med. Biol. Res.		2019	52	12
J	Rong, YL; Liu, W; Wang, JX; Fan, J; Luo, YJ; Li, LW; Kong, FQ; Chen, J; Tang, PY; Cai, WH				Rong, Yuluo; Liu, Wei; Wang, Jiaxing; Fan, Jin; Luo, Yongjun; Li, Linwei; Kong, Fanqi; Chen, Jian; Tang, Pengyu; Cai, Weihua			Neural stem cell-derived small extracellular vesicles attenuate apoptosis and neuroinflammation after traumatic spinal cord injury by activating autophagy	CELL DEATH & DISEASE			English	Article							FUNCTIONAL RECOVERY; STEM/PROGENITOR CELLS; IFN-GAMMA; TRANSPLANTATION; INFLAMMATION; DIFFERENTIATION; MICROPARTICLES; REGENERATION; INHIBITION; MECHANISM	Spinal cord injury (SCI) can cause severe irreversible motor dysfunction and even death. Neural stem cell (NSC) transplantation can promote functional recovery after acute SCI in experimental animals, but numerous issues, including low-transplanted cell survival rate, cell de-differentiation, and tumor formation need to be resolved before routine clinical application is feasible. Recent studies h…	[Rong, Yuluo; Liu, Wei; Wang, Jiaxing; Fan, Jin; Luo, Yongjun; Li, Linwei; Kong, Fanqi; Chen, Jian; Tang, Pengyu; Cai, Weihua] Nanjing Med Univ, Dept Orthopaed, Affiliated Hosp 1, Nanjing 210029, Jiangsu, Peoples R China; [Liu, Wei] Sichuan Univ, Dept Orthopaed, West China Hosp, Chengdu 610000, Sichuan, Peoples R China	Nanjing Medical University; Sichuan University	Cai, WH (通讯作者)，Nanjing Med Univ, Dept Orthopaed, Affiliated Hosp 1, Nanjing 210029, Jiangsu, Peoples R China.	caiwhspine@sina.com	Cai, Weihua/P-4592-2014	Cai, Weihua/0000-0003-3544-4309	Natural Science Foundation of Jiangsu [BK20181490]	Natural Science Foundation of Jiangsu(Natural Science Foundation of Jiangsu Province)	This work was sponsored by Natural Science Foundation of Jiangsu (Grant No. BK20181490).		71	141	150	5	30	NATURE PUBLISHING GROUP	LONDON	MACMILLAN BUILDING, 4 CRINAN ST, LONDON N1 9XW, ENGLAND	2041-4889			CELL DEATH DIS	Cell Death Dis.	APR 18	2019	10
J	Gosselin, RD; Meylan, P; Decosterd, I				Gosselin, Romain-Daniel; Meylan, Patrick; Decosterd, Isabelle			Extracellular microvesicles from astrocytes contain functional glutamate transporters: regulation by protein kinase C and cell activation	FRONTIERS IN CELLULAR NEUROSCIENCE			English	Article						glutamate transporters; extracellular microvesicles; astrocyte; glia; protein kinase C; nerve injury; spinal cord	SPARED NERVE INJURY; EXOSOME SECRETION; NEUROPATHIC PAIN; UP-REGULATION; LIPID RAFTS; GLIAL-CELLS; EXPRESSION; VESICLES; MODEL; GLT-1	Glutamate transport through astrocytic excitatory amino-acid transporters (EAAT)-1 and EAAT-2 is paramount for neural homeostasis. EAAT-1 has been reported in secreted extracellular microvesicles (eMV, such as exosomes) and because the protein kinase C (PKC) family controls the sub-cellular distribution of EAATs, we have explored whether PKCs drive EAATs into eMV. Using rat primary astrocytes, co…	[Gosselin, Romain-Daniel; Meylan, Patrick; Decosterd, Isabelle] Univ Hosp Ctr, Dept Anesthesiol, Pain Ctr, Bugnon 46, CH-1011 Lausanne, Switzerland; [Gosselin, Romain-Daniel; Meylan, Patrick; Decosterd, Isabelle] Univ Lausanne, CH-1011 Lausanne, Switzerland; [Decosterd, Isabelle] Univ Lausanne, Dept Fundamental Neurosci, CH-1011 Lausanne, Switzerland	University of Lausanne; University of Lausanne	Gosselin, RD (通讯作者)，Univ Hosp Ctr, Dept Anesthesiol, Pain Ctr, Bugnon 46, CH-1011 Lausanne, Switzerland.	rdgossel@gmail.com	Gosselin, Romain-Daniel/AAH-7987-2019	Gosselin, Romain-Daniel/0000-0003-1716-6210	Swiss National Science Foundation; International Association for the Study of Pain; Scan/Design Foundation by Inger and Jens Bruun	Swiss National Science Foundation(Swiss National Science Foundation (SNSF)); International Association for the Study of Pain; Scan/Design Foundation by Inger and Jens Bruun	This work was supported by the Swiss National Science Foundation and the International Association for the Study of Pain funded by the Scan/Design Foundation by Inger and Jens Bruun. We thank Dr Sophie Rome for the nanoparticle tracking analysis, Marie Pertin and Cedric J. Laedermann for technical assistance, Dr. Jean-Yves Chatton for TFB-TBOA, Prof. Andrea Volterra for glutamine synthase antibod…		57	54	56	2	32	FRONTIERS MEDIA SA	LAUSANNE	AVENUE DU TRIBUNAL FEDERAL 34, LAUSANNE, CH-1015, SWITZERLAND		1662-5102		FRONT CELL NEUROSCI	Front. Cell. Neurosci.	DEC 10	2013	7
J	Zhang, ZJ; Zhang, XL; Wang, CG; Teng, WSY; Xing, HY; Wang, FQ; Yinwang, E; Sun, HX; Wu, Y; Yu, CC; Chai, XP; Qian, ZY; Yu, XH; Ye, ZM; Wang, XY				Zhang, Zengjie; Zhang, Xiaolei; Wang, Chenggui; Teng, Wangsiyuan; Xing, Hongyuan; Wang, Fangqian; Yinwang, Eloy; Sun, Hangxiang; Wu, Yan; Yu, Chengcheng; Chai, Xupeng; Qian, Zhiyong; Yu, Xiaohua; Ye, Zhaoming; Wang, Xiangyang			Enhancement of motor functional recovery using immunomodulatory extracellular vesicles-loaded injectable thermosensitive hydrogel post spinal cord injury	CHEMICAL ENGINEERING JOURNAL			English	Article						M2 microglia; Immunomodulatory; Extracellular vesicles; Thermosensitive Hydrogel; Spinal cord injury	BSCB DISRUPTION; EXOSOMES; BRAIN; INFLAMMATION; DELIVERY; CELLS; REGENERATION; ACTIVATION; HEMORRHAGE; EXPRESSION	Persistence of inflammation during the secondary injury of spinal cord injury (SCI) has been identified as the root cause of poor regenerative capability of spinal cord. M2 microglia derived extracellular vesicles (EVs) have shown therapeutical potential for inflammation alleviation as well as neural regeneration, however their applications in SCI treatment is limited due to issues such as poor a…	[Zhang, Xiaolei; Wang, Chenggui; Wang, Xiangyang] Wenzhou Med Univ, Dept Orthopaed, Affiliated Hosp 2, West Xueyuan Rd 109, Wenzhou 325027, Zhejiang, Peoples R China; [Zhang, Xiaolei; Wang, Chenggui; Wang, Xiangyang] Wenzhou Med Univ, Yuying Childrens Hosp, West Xueyuan Rd 109, Wenzhou 325027, Zhejiang, Peoples R China; [Zhang, Zengjie; Teng, Wangsiyuan; Xing, Hongyuan; Wang, Fangqian; Yinwang, E…	Wenzhou Medical University; Wenzhou Medical University; Zhejiang University; Zhejiang University; Sichuan University; Sichuan University	Wang, XY (通讯作者)，Wenzhou Med Univ, Dept Orthopaed, Affiliated Hosp 2, West Xueyuan Rd 109, Wenzhou 325027, Zhejiang, Peoples R China.;Wang, XY (通讯作者)，Wenzhou Med Univ, Yuying Childrens Hosp, West Xueyuan Rd 109, Wenzhou 325027, Zhejiang, Peoples R China.;Yu, XH; Ye, ZM (通讯作者)，Zhejiang Univ, Affiliated Hosp 2, Dept Orthoped Surg, Sch Med, Hangzhou 310009, Zhejiang, Peoples R China.	xiaohua.yu@zju.edu.cn; yezhaoming@zju.edu.cn; xiangyangwang@wmu.edu.cn	Zhang, Xiaolei/AFS-0882-2022	Zhang, Xiaolei/0000-0003-0117-7599	Natural Science Foundation of China [81872173, 31870959, 81871806]; Natural Science Foundation of Zhejiang province, China [LD21H160002, LQ20H060007]; Medical and Health Science and Technology Plan of Department of Health of Zhejiang Province [WKJ-ZJ-1821]	Natural Science Foundation of China(National Natural Science Foundation of China (NSFC)); Natural Science Foundation of Zhejiang province, China(Natural Science Foundation of Zhejiang Province); Medical and Health Science and Technology Plan of Department of Health of Zhejiang Province	This work was supported byNational Natural Science Foundation of China (81872173, 31870959, 81871806); Natural Science Foundation of Zhejiang province, China (LD21H160002, LQ20H060007); Medical and Health Science and Technology Plan of Department of Health of Zhejiang Province (WKJ-ZJ-1821).		68	2	2	27	46	ELSEVIER SCIENCE SA	LAUSANNE	PO BOX 564, 1001 LAUSANNE, SWITZERLAND	1385-8947	1873-3212		CHEM ENG J	Chem. Eng. J.	APR 1	2022	433		1
J	Lu, Y; Chen, C; Wang, H; Du, R; Ji, JW; Xu, T; Yang, CW; Chen, XQ				Lu, Yang; Chen, Cheng; Wang, Heng; Du, Rong; Ji, Jiawei; Xu, Tao; Yang, Changwei; Chen, Xiaoqing			Astrocyte-derived sEVs alleviate fibrosis and promote functional recovery after spinal cord injury in rats	INTERNATIONAL IMMUNOPHARMACOLOGY			English	Article						Spinal cord injury; Astrocytes; Extracellular Vesicles; Fibrosis; Footprint analysis; Functional recovery	INFLAMMATORY DISEASES; EXOSOMES; SCAR; REGENERATION; INJECTION; THERAPY; BRAIN	After spinal cord injury (SCI), there are complex pathological states in which the formation of scar tissues is a great obstacle to nerve repair. There are currently many potential treatments that can help to reduce the for-mation of glial scars. However, little attention has been paid to fibrous scarring. Astrocytes have neuroprotective effects on the central nervous system. Similar to other cel…	[Lu, Yang; Chen, Cheng; Wang, Heng; Du, Rong; Ji, Jiawei; Xu, Tao; Yang, Changwei; Chen, Xiaoqing] Nantong Univ, Affiliated Hosp, Med Sch, Dept Orthoped, Nantong 226001, Peoples R China; [Chen, Xiaoqing] Nantong Univ, Affiliated Hosp, Dept Orthoped, 20th Xisi Rd, Nantong 226001, Peoples R China	Nantong University; Nantong University	Chen, XQ (通讯作者)，Nantong Univ, Affiliated Hosp, Dept Orthoped, 20th Xisi Rd, Nantong 226001, Peoples R China.	xq.c@live.com							57	0	0	5	5	ELSEVIER	AMSTERDAM	RADARWEG 29, 1043 NX AMSTERDAM, NETHERLANDS	1567-5769	1878-1705		INT IMMUNOPHARMACOL	Int. Immunopharmacol.	DEC	2022	113		A
J	Li, LM; Zhang, Y; Mu, JF; Chen, JC; Zhang, CY; Cao, HC; Gao, JQ				Li, Liming; Zhang, Yu; Mu, Jiafu; Chen, Jiachen; Zhang, Chenyang; Cao, Hongcui; Gao, Jianqing			Transplantation of Human Mesenchymal Stem-Cell-Derived Exosomes Immobilized in an Adhesive Hydrogel for Effective Treatment of Spinal Cord Injury	NANO LETTERS			English	Article						exosome; mesenchymal stem cells; hydrogel; spinal cord injury	FUNCTIONAL RECOVERY; NEURAL-NETWORK; REGENERATION; APOPTOSIS; SCAFFOLD; INOS	Spinal cord injury is among the most fatal diseases. The complicated inhibitory microenvironment requires comprehensive mitigation. Exosomes derived from mesenchymal stem cells (MSCs) are natural biocarriers of cell paracrine secretions that bear the functions of microenvironment regulation. However, the effective retention, release, and integration of exosomes into the injured spinal cord tissue…	[Li, Liming; Zhang, Yu; Mu, Jiafu; Chen, Jiachen; Zhang, Chenyang; Gao, Jianqing] Zhejiang Univ, Coll Pharmaceut Sci, Hangzhou 310058, Peoples R China; [Li, Liming; Gao, Jianqing] Zhejiang Univ, Dr Li Dak Sum & Yip Yio Chin Ctr Stem Cell & Rege, Hangzhou 310058, Peoples R China; [Cao, Hongcui] Zhejiang Univ, Coll Med, Affiliated Hosp 1, State Key Lab Diag & Treatment Infect Dis, Hangzhou 310003, …	Zhejiang University; Zhejiang University; Zhejiang University	Gao, JQ (通讯作者)，Zhejiang Univ, Coll Pharmaceut Sci, Hangzhou 310058, Peoples R China.;Gao, JQ (通讯作者)，Zhejiang Univ, Dr Li Dak Sum & Yip Yio Chin Ctr Stem Cell & Rege, Hangzhou 310058, Peoples R China.	gaojianqing@zju.edu.cn	Cao, Hongcui/AAE-1252-2019	Cao, Hongcui/0000-0002-6604-6867	National Key Research and Development Project of Stem Cell and Transformation Research [2019YFA0112100, 2019YFA0112102]; National Natural Science Foundation of China [81973252, 81803451, 81620108028]; China Postdoctoral Science Foundation [2018M632493]; Fundamental Research Funds for the Central Universities [2019QNA7042]; Ten-thousand Talents Program of Zhejiang Province [2018R52049]	National Key Research and Development Project of Stem Cell and Transformation Research; National Natural Science Foundation of China(National Natural Science Foundation of China (NSFC)); China Postdoctoral Science Foundation(China Postdoctoral Science Foundation); Fundamental Research Funds for the Central Universities(Fundamental Research Funds for the Central Universities); Ten-thousand Talents…	This work was financially supported by the National Key Research and Development Project of Stem Cell and Transformation Research (2019YFA0112100, 2019YFA0112102), National Natural Science Foundation of China (81973252, 81803451, and 81620108028), China Postdoctoral Science Foundation (2018M632493), the Fundamental Research Funds for the Central Universities (2019QNA7042), and the Ten-thousand Ta…		38	148	151	65	378	AMER CHEMICAL SOC	WASHINGTON	1155 16TH ST, NW, WASHINGTON, DC 20036 USA	1530-6984	1530-6992		NANO LETT	Nano Lett.	JUN 10	2020	20	6
J	Liang, Y; Wu, JH; Zhu, JH; Yang, H				Liang, Yan; Wu, Jian-Huang; Zhu, Jing-Hui; Yang, Hui			Exosomes Secreted by Hypoxia-Pre-conditioned Adipose-Derived Mesenchymal Stem Cells Reduce Neuronal Apoptosis in Rats with Spinal Cord Injury	JOURNAL OF NEUROTRAUMA			English	Article						apoptosis; exosomes; hypoxic condition; miRNA; oxygen-glucose deprivation and reperfusion; spinal cord injury	EXTRACELLULAR VESICLES; ANGIOGENESIS; AP-1; PROLIFERATION; MIGRATION	Neuronal death is the main cause of nerve function impairment after spinal cord injury (SCI). Exosome-based therapy has become a novel strategy for tissue injury repair. We designed a method to treat SCI using exosomes secreted by adipose tissue-derived stromal cells (ADSCs) under hypoxic conditions. We established a neuronal oxygen-glucose deprivation and reperfusion (OGD/R) model in vitro to si…	[Liang, Yan; Wu, Jian-Huang; Zhu, Jing-Hui] Cent South Univ, Dept Spine Surg & Orthped, Hunan, Peoples R China; [Liang, Yan; Wu, Jian-Huang; Zhu, Jing-Hui] Cent South Univ, Natl Clin Res Ctr Geriatr Disorders, Hunan, Peoples R China; [Yang, Hui] Cent South Univ, Xiangya Hosp, Dept Radiol, Changsha, Peoples R China	Central South University	Yang, H (通讯作者)，Cent South Univ, Xiangya Hosp 2, Dept Radiol, Changsha 410011, Peoples R China.	huiyang123@126.com			National Key RAMP;D Program of China [2019YFA0112100]; National Natural Science Foundation of China [81472073]; Natural Science Foundation of Hunan Province [2019JJ40518]	National Key RAMP;D Program of China; National Natural Science Foundation of China(National Natural Science Foundation of China (NSFC)); Natural Science Foundation of Hunan Province(Natural Science Foundation of Hunan Province)	Acknowledgments This study was supported by the National Key R&D Program of China (No, 2019YFA0112100), the National Natural Science Foundation of China (No. 81472073), and the Natural Science Foundation of Hunan Province (2019JJ40518).		35	7	7	4	13	MARY ANN LIEBERT, INC	NEW ROCHELLE	140 HUGUENOT STREET, 3RD FL, NEW ROCHELLE, NY 10801 USA	0897-7151	1557-9042		J NEUROTRAUM	J. Neurotrauma	MAY 1	2022	39	9-10
J	Xiao, X; Li, WW; Rong, DC; Xu, ZC; Zhang, Z; Ye, HR; Xie, LQ; Wu, YQ; Zhang, YL; Wang, XY				Xiao, Xiao; Li, Weiwei; Rong, Dingchao; Xu, Zhenchao; Zhang, Zhen; Ye, Hongru; Xie, Liqiong; Wu, Yunqi; Zhang, Yilu; Wang, Xiyang			Human umbilical cord mesenchymal stem cells-derived extracellular vesicles facilitate the repair of spinal cord injury via the miR-29b-3p/PTEN/Akt/mTOR axis	CELL DEATH DISCOVERY			English	Article							PROMOTES FUNCTIONAL RECOVERY; INDUCED NEURONAL APOPTOSIS; MOTOR FUNCTION RECOVERY; EXOSOMES; PTEN; REGENERATION; INHIBITION; MIR-29B-3P; DELETION	Spinal cord injury (SCI) is a salient traumatic disease that often leads to permanent disability, and motor and sensory impairments. Human umbilical cord mesenchymal stem cells (HucMSCs) have a wide application prospect in the treatment of SCI. This study explored the repair effect of HucMSCs-derived extracellular vesicles (HucMSCs-EVs) on SCI. HucMSCs and HucMSCs-EVs were cultured and identified…	[Xiao, Xiao; Li, Weiwei; Rong, Dingchao; Xu, Zhenchao; Zhang, Zhen; Ye, Hongru; Xie, Liqiong; Wang, Xiyang] Cent South Univ, Xiangya Hosp, Dept Spine Surg, Changsha, Peoples R China; [Wu, Yunqi; Zhang, Yilu; Wang, Xiyang] Hunan Engn Lab Adv Artificial Osteomat, Changsha, Peoples R China	Central South University	Wang, XY (通讯作者)，Cent South Univ, Xiangya Hosp, Dept Spine Surg, Changsha, Peoples R China.;Wang, XY (通讯作者)，Hunan Engn Lab Adv Artificial Osteomat, Changsha, Peoples R China.	188102123@csu.edu.cn	xiao, xiang/GWU-6035-2022; Xiao, Xiao/GQP-7793-2022		National Natural Science Foundation [81672191]	National Natural Science Foundation(National Natural Science Foundation of China (NSFC))	This study was supported by National Natural Science Foundation (No. 81672191).		61	13	13	3	16	SPRINGERNATURE	LONDON	CAMPUS, 4 CRINAN ST, LONDON, N1 9XW, ENGLAND		2058-7716		CELL DEATH DISCOV	Cell Death Discov.	AUG 11	2021	7	1
J	Jia, YJ; Yang, JW; Lu, TS; Pu, XW; Chen, QL; Ji, LS; Luo, CS				Jia, Yijia; Yang, Jianwen; Lu, Tingsheng; Pu, Xingwei; Chen, Qiling; Ji, Linsong; Luo, Chunshan			Repair of spinal cord injury in rats via exosomes from bone mesenchymal stem cells requires sonic hedgehog	REGENERATIVE THERAPY			English	Article						Sonic hedgehog; Exosomes; Spinal cord injury; BMSCs	FUNCTIONAL RECOVERY; DIFFERENTIATION; REGENERATION; INFLAMMATION; PATHWAY; NERVE	Objective: The loss of neural ability leading to subsequent diminishing of motor function and the impairment below the location of the injury is a result of the SCI (Spinal Cord Injury). Among the many therapeutic agents for SCI, the exosomes considered as extracellular vesicles seem to be the most promising. Sonic Hedgehog (Shh) is an exosome-carrying protein. This Study's purpose was to identif…	[Jia, Yijia; Yang, Jianwen; Lu, Tingsheng; Pu, Xingwei; Chen, Qiling; Ji, Linsong; Luo, Chunshan] Guizhou Prov Osteol Hosp, Dept Spine Surg, 123 Shachong South St, Guiyang 550002, Guizhou, Peoples R China		Luo, CS (通讯作者)，Guizhou Prov Osteol Hosp, Dept Spine Surg, 123 Shachong South St, Guiyang 550002, Guizhou, Peoples R China.	jiayijia2192@126.com			Guiyang Science and Technology Project Zhuke contract [[2019]9-5-3]	Guiyang Science and Technology Project Zhuke contract	This study was supported by funding from Guiyang Science and Technology Project Zhuke contract (No[2019]9-5-3).		32	8	10	2	14	ELSEVIER	AMSTERDAM	RADARWEG 29, 1043 NX AMSTERDAM, NETHERLANDS	2352-3204			REGEN THER	Regen. Ther.	DEC	2021	18
J	Mu, JF; Wu, JH; Cao, J; Ma, T; Li, LM; Feng, SQ; Gao, JQ				Mu, Jiafu; Wu, Jiahe; Cao, Jian; Ma, Teng; Li, Liming; Feng, Shiqing; Gao, Jianqing			Rapid and effective treatment of traumatic spinal cord injury using stem cell derived exosomes	ASIAN JOURNAL OF PHARMACEUTICAL SCIENCES			English	Article						Exosome; Fibrin glue; Spinal cord injury; Emergency treatment	URINARY-TRACT DYSFUNCTION; REGENERATION; MANAGEMENT; APOPTOSIS; MORTALITY; INOS; CARE	Traumatic spinal cord injury is a fatal acute event without effective clinical therapies. Following the trauma, immediate neural protection and microenvironment mitigation are vitally important for nerve tissue repair, where stem cell-based therapies could be eclipsed by the deficiency of cells due to the hostile microenvironment as well as the transport and preservation processes. Effective emer…	[Mu, Jiafu; Wu, Jiahe; Cao, Jian; Ma, Teng; Li, Liming; Gao, Jianqing] Zhejiang Univ, Coll Pharmaceut Sci, Hangzhou 310058, Peoples R China; [Li, Liming] Pilot Natl Lab Marine Sci & Technol, Qingdao 266137, Peoples R China; [Feng, Shiqing] Tianjin Med Univ Gen Hosp, Dept Orthoped, Tianjin 300052, Peoples R China; [Feng, Shiqing] Tianjin Med Univ Gen Hosp, Dept Orthoped, Tianjin Key Lab Spine & Sp…	Zhejiang University; Laoshan Laboratory; Tianjin Medical University; Tianjin Medical University; Zhejiang University	Li, LM; Gao, JQ (通讯作者)，Zhejiang Univ, Coll Pharmaceut Sci, Hangzhou 310058, Peoples R China.;Li, LM (通讯作者)，Pilot Natl Lab Marine Sci & Technol, Qingdao 266137, Peoples R China.;Gao, JQ (通讯作者)，Zhejiang Univ, Dr Li Dak Sum Yip Yio Chin Ctr Stem Cell & Regene, Hangzhou 310058, Peoples R China.	lmli@qnlm.ac; gaojianqing@zju.edu.cn	Wu, Jiahe/D-6843-2017	Wu, Jiahe/0000-0003-0080-6859	National Key Research and Development Project of Stem Cell and Transformation Research [2019YFA0112100, 2019YFA0112102]; National Natural Science Foundation of China [81973252, 81803451, 81620108028]	National Key Research and Development Project of Stem Cell and Transformation Research; National Natural Science Foundation of China(National Natural Science Foundation of China (NSFC))	This work was financially supported by the National Key Research and Development Project of Stem Cell and Transformation Research (2019YFA0112100, 2019YFA0112102) , National Natural Science Foundation of China (81973252 , 81803451 and 81620108028) . We thank the Center of Cryo-Electron Microscopy (CCEM) , Zhejiang University for the technical assistance on Confocal Laser Scanning Microscopy.		31	10	10	9	25	SHENYANG PHARMACEUTICAL UNIV	SHENYANG	SHENYANG PHARMACEUTICAL UNIV, NO 103, WENHUA RD, SHENYANG, 110016, PEOPLES R CHINA	1818-0876			ASIAN J PHARM SCI	Asian J. Pharm. Sci.	NOV	2021	16	6
J	Zhou, Y; Wen, LL; Li, YF; Wu, KM; Duan, RR; Yao, YB; Jing, LJ; Gong, Z; Teng, JF; Jia, YJ				Zhou, Yan; Wen, Lu-Lu; Li, Yan-Fei; Wu, Kai-Min; Duan, Ran-Ran; Yao, Yao-Bing; Jing, Li-Jun; Gong, Zhe; Teng, Jun-Fang; Jia, Yan-Jie			Exosomes derived from bone marrow mesenchymal stem cells protect the injured spinal cord by inhibiting pericyte pyroptosis	NEURAL REGENERATION RESEARCH			English	Article							EXTRACELLULAR VESICLES; INFLAMMATORY RESPONSE; MICROGLIAL PYROPTOSIS; BRAIN; BARRIER; NEUROPROTECTION; DISRUPTION; ACTIVATION; EXPRESSION; REPAIR	Mesenchymal stem cell (MSC) transplantation is a promising treatment strategy for spinal cord injury, but immunological rejection and possible tumor formation limit its application. The therapeutic effects of MSCs mainly depend on their release of soluble paracrine factors. Exosomes are essential for the secretion of these paracrine effectors. Bone marrow mesenchymal stem cell-derived exosomes (B…	[Zhou, Yan] Zhengzhou Univ, Dept Radiol, Affiliated Hosp 1, Zhengzhou, Henan, Peoples R China; [Wen, Lu-Lu; Li, Yan-Fei; Wu, Kai-Min; Duan, Ran-Ran; Yao, Yao-Bing; Jing, Li-Jun; Gong, Zhe; Teng, Jun-Fang; Jia, Yan-Jie] Zhengzhou Univ, Dept Neurol, Affiliated Hosp 1, Zhengzhou, Henan, Peoples R China	Zhengzhou University; Zhengzhou University	Jia, YJ (通讯作者)，Zhengzhou Univ, Dept Neurol, Affiliated Hosp 1, Zhengzhou, Henan, Peoples R China.	jiayanjie1971@edu.zzu.cn			National Natural Science Foundation of China [U1604170]	National Natural Science Foundation of China(National Natural Science Foundation of China (NSFC))	This work was supported by the National Natural Science Foundation of China, No. U1604170 (to YJJ).		69	26	27	22	93	WOLTERS KLUWER MEDKNOW PUBLICATIONS	MUMBAI	WOLTERS KLUWER INDIA PVT LTD , A-202, 2ND FLR, QUBE, C T S NO 1498A-2 VILLAGE MAROL, ANDHERI EAST, MUMBAI, Maharashtra, INDIA	1673-5374	1876-7958		NEURAL REGEN RES	Neural Regen. Res.	JAN	2022	17	1
J	Kostennikov, A; Kabdesh, I; Sabirov, D; Timofeeva, A; Rogozhin, A; Shulman, I; Rizvanov, A; Mukhamedshina, Y				Kostennikov, Alexander; Kabdesh, Ilyas; Sabirov, Davran; Timofeeva, Anna; Rogozhin, Alexander; Shulman, Ilya; Rizvanov, Albert; Mukhamedshina, Yana			A Comparative Study of Mesenchymal Stem Cell-Derived Extracellular Vesicles' Local and Systemic Dose-Dependent Administration in Rat Spinal Cord Injury	BIOLOGY-BASEL			English	Article						spinal cord injury; mesenchymal stem cells; extracellular vesicles; systemic administration; local administration; rats	EPIDEMIOLOGY; RESPONSES; EXOSOMES; RECOVERY; RELEASE	Simple Summary Spinal cord injury is a serious neurological condition that causes severe disability. The proposed solution of this problem is a cell-free therapy based on using microvesicles derived from stem cells (as an alternative to these cells, to achieve greater safety) intended for neuroregeneration. It was shown that, in the experimental groups with the use of microvesicles, the indicator…	[Kostennikov, Alexander; Kabdesh, Ilyas; Sabirov, Davran; Timofeeva, Anna; Rogozhin, Alexander; Rizvanov, Albert; Mukhamedshina, Yana] Kazan Fed Univ, Inst Fundamental Med & Biol, Ctr Clin Res Precis & Regenerat Med, Kazan 420008, Russia; [Rogozhin, Alexander] Kazan State Med Acad, Educ Inst Father Profess Educ, Russian Med Acad Continuous Profess Educ, Dept Neurol, Kazan 420012, Russia; [Shulman…	Kazan Federal University; Kazan State Medical Academy; Kazan State Medical University	Kabdesh, I (通讯作者)，Kazan Fed Univ, Inst Fundamental Med & Biol, Ctr Clin Res Precis & Regenerat Med, Kazan 420008, Russia.	ikabdesh@gmail.com	Rizvanov, Albert/H-4486-2013	Rizvanov, Albert/0000-0002-9427-5739; Mukhamedshina, Yana/0000-0002-9435-340X					41	0	0	1	1	MDPI	BASEL	ST ALBAN-ANLAGE 66, CH-4052 BASEL, SWITZERLAND		2079-7737		BIOLOGY-BASEL	Biology-Basel	DEC	2022	11	12
J	Guo, SW; Betzer, O; Perets, N; Landau, S; Offen, D; Popovtzer, R; Levenberg, S				Guo, Shaowei; Betzer, Oshra; Perets, Nisim; Landau, Shira; Offen, Daniel; Popovtzer, Rachela; Levenberg, Shulamit			Extracellular Vesicles Tracking and Quantification Using CT and Optical Imaging in Rats	BIO-PROTOCOL			English	Article						Exosomes; Extracellular vesicles; Tracking; Biodistribution; In vivo imaging; Spinal cord injury	IN-VITRO; EXOSOMES; BIODISTRIBUTION; DELIVERY; CELLS; VIVO	Exosomes, a subtype of extracellular vesicles, are nanovesicles of endocytic origin. Exosomes contain a plethora of proteins, lipids, and genetic materials of parent cells to facilitate intercellular communications. Tracking exosomes in vivo is fundamentally important to understand their biodistribution pattern and the mechanism of biological actions in experimental models. Until now, a number of…	[Guo, Shaowei; Landau, Shira; Levenberg, Shulamit] Technion Israel Inst Technol, Fac Biomed Engn, Haifa, Israel; [Guo, Shaowei] Shantou Univ, Med Coll, Affiliated Hosp 1, Shantou, Peoples R China; [Betzer, Oshra; Popovtzer, Rachela] Bar Ilan Univ, Fac Engn, Ramat Gan, Israel; [Betzer, Oshra; Popovtzer, Rachela] Bar Ilan Univ, Inst Nanotechnol & Adv Mat, Ramat Gan, Israel; [Perets, Nisim; Offen, D…	Technion Israel Institute of Technology; Shantou University; Bar Ilan University; Bar Ilan University; Tel Aviv University; Tel Aviv University; Sackler Faculty of Medicine	Levenberg, S (通讯作者)，Technion Israel Inst Technol, Fac Biomed Engn, Haifa, Israel.	shulamit@bm.technion.ac.il			J&J Shervington Fund; Israel Foundation for Spinal Cord Injury; Israel Science Foundation ISF [749/14]; Brainboost project; council for higher education; ministry of science, technology space Israel	J&J Shervington Fund; Israel Foundation for Spinal Cord Injury; Israel Science Foundation ISF(Israel Science Foundation); Brainboost project; council for higher education; ministry of science, technology space Israel(Ministry of Science, Technology and Space (MOST), Israel)	This work was supported by the J&J Shervington Fund (SL), the Israel Foundation for Spinal Cord Injury (SL) and by the Israel Science Foundation ISF 749/14 (RP). We thank the Brainboost project to supporting N Perets with a scholarship. We also thank the council for higher education and the ministry of science, technology & space Israel, for supporting O Betzer with scholarships. This work was ad…		22	2	2	3	17	BIO-PROTOCOL	SUNNYVALE	PO BOX 2073, SUNNYVALE, CA 94087 USA		2331-8325		BIO-PROTOCOL	Bio-protocol	JUN 5	2020	10	11
J	Berliner, J; Hemley, S; Najafi, E; Bilston, L; Stoodley, M; Lam, M				Berliner, Joel; Hemley, Sarah; Najafi, Elmira; Bilston, Lynne; Stoodley, Marcus; Lam, Magdalena			Abnormalities in spinal cord ultrastructure in a rat model of post-traumatic syringomyelia	FLUIDS AND BARRIERS OF THE CNS			English	Article						Post-traumatic syringomyelia; Cerebrospinal fluid; Spinal cord; Perivascular space; Ultrastructure	CEREBROSPINAL-FLUID FLOW; ENLARGED PERIVASCULAR SPACES; CHIARI I MALFORMATION; SUBARACHNOID SPACE; ANIMAL-MODEL; ARACHNOIDITIS; PATHOGENESIS; BARRIER; SYRINX; PATHOPHYSIOLOGY	Background Syringomyelia is a serious complication of spinal cord trauma, occurring in approximately 28% of spinal cord injuries. Treatment options are limited and often produce unsatisfactory results. Post-traumatic syringomyelia (PTS) is presumably related to abnormalities of cerebrospinal fluid (CSF) and interstitial fluid hydrodynamics, but the exact mechanisms are unknown. Methods Transmissi…	[Berliner, Joel; Hemley, Sarah; Najafi, Elmira; Stoodley, Marcus; Lam, Magdalena] Macquarie Univ, Fac Med & Hlth Sci, 2 Technol Pl, Sydney, NSW 2109, Australia; [Bilston, Lynne] Neurosci Res Australia, Margarete Ainsworth Bldg,139 Barker St, Randwick, NSW 2031, Australia; [Bilston, Lynne] Univ New South Wales, Prince Wales Clin Sch, Fac Med, Randwick, NSW 2031, Australia	Macquarie University; Neuroscience Research Australia; University of New South Wales Sydney	Berliner, J (通讯作者)，Macquarie Univ, Fac Med & Hlth Sci, 2 Technol Pl, Sydney, NSW 2109, Australia.	joel.berliner@hdr.mq.edu.au		hemley, sarah/0000-0003-3064-861X; Lam, Magdalena/0000-0002-5350-8006; Stoodley, Marcus/0000-0002-4207-8493; Berliner, Joel/0000-0002-3489-2911	Column of Hope Research Grant; Australian Government; NHMRC senior research fellowship	Column of Hope Research Grant; Australian Government(Australian Government); NHMRC senior research fellowship(National Health and Medical Research Council (NHMRC) of Australia)	This work was funded by a Column of Hope Research Grant. Mr Berliner was supported by an Australian Government funded Research Training Program (RTP) PhD Scholarship and Professor Bilston was supported by an NHMRC senior research fellowship.		57	8	8	1	4	BMC	LONDON	CAMPUS, 4 CRINAN ST, LONDON N1 9XW, ENGLAND	2045-8118			FLUIDS BARRIERS CNS	Fluids Barriers CNS	FEB 29	2020	17	1
J	Shiue, SJ; Rau, RH; Shiue, HS; Hung, YW; Li, ZX; Yang, KD; Cheng, JK				Shiue, Sheng-Jie; Rau, Ruey-Horng; Shiue, Han-Shiang; Hung, Yi-Wei; Li, Zhi-Xiang; Yang, Kuender D.; Cheng, Jen-Kun			Mesenchymal stem cell exosomes as a cell-free therapy for nerve injury-induced pain in rats	PAIN			English	Article						Exosome; Intrathecal; Mesenchymal stem cell; Neuropathic pain	LIGATION-INDUCED PAIN; SPINAL-CORD-INJURY; NEUROTROPHIC FACTOR; NEUROPATHIC PAIN; STROMAL CELLS; INTRATHECAL INFUSION; FUNCTIONAL RECOVERY; MODEL; MECHANISMS; ACTIVATION	Nerve injury-induced neuropathic pain is difficult to treat. In this study, we used exosomes derived from human umbilical cord mesenchymal stem cell (UCMSC) as a cell-free therapy for nerve injury-induced pain in rats. Isolated UCMSC exosomes range in size from 30 to 160 nm and contain CD63, HSP60, and CD81 exosome markers. After L5/6 spinal nerve ligation surgery, single intrathecal injection of…	[Shiue, Sheng-Jie; Hung, Yi-Wei; Li, Zhi-Xiang] Mackay Mem Hosp, Dept Med Res, Taipei, Taiwan; [Rau, Ruey-Horng] Mackay Mem Hosp, Dept Anesthesiol, Hsinchu, Taiwan; [Shiue, Han-Shiang] Natl Yang Ming Univ, Inst Neurosci, Taipei, Taiwan; [Yang, Kuender D.] Mackay Med Coll, Inst Biomed Sci, New Taipei, Taiwan; [Yang, Kuender D.] Mackay Mem Hosp, Dept Pediat, Taipei, Taiwan; [Yang, Kuender D.] Natl …	Mackay Memorial Hospital; Mackay Memorial Hospital; National Yang Ming Chiao Tung University; Mackay Medical College; Mackay Memorial Hospital; National Yang Ming Chiao Tung University; Mackay Memorial Hospital; Mackay Medical College	Cheng, JK (通讯作者)，Mackay Mem Hosp, Dept Anesthesiol, 92,Sec 2,Zhongshan N Rd, Taipei 10449, Taiwan.	jkcheng@usa.net			Ministry of Science and Technology, Taiwan [MOST 105-2314-B-195-003-MY3, 105-2811-B-195-001, 106-2811-B-195-001]; Mackay Memorial Hospital, Taipei, Taiwan [MMH 10621, 10679, 10689, 106124, 10705, 10799, MMH-TT-10705, MMH-E-106-05]	Ministry of Science and Technology, Taiwan(Ministry of Science and Technology, Taiwan); Mackay Memorial Hospital, Taipei, Taiwan	This work was supported by grants from Ministry of Science and Technology, Taiwan (MOST 105-2314-B-195-003-MY3 [to J.-K.C.]; 105-2811-B-195-001, 106-2811-B-195-001 [to S.-J.S.]); and Mackay Memorial Hospital, Taipei, Taiwan (MMH 10621, 10679, 10689, 106124, 10705, 10799, MMH-TT-10705 [to J.-K.C.]; MMH-E-106-05 [to K.D.Y.]).		76	89	96	7	84	LIPPINCOTT WILLIAMS & WILKINS	PHILADELPHIA	TWO COMMERCE SQ, 2001 MARKET ST, PHILADELPHIA, PA 19103 USA	0304-3959	1872-6623		PAIN	Pain	JAN	2019	160	1
J	Lu, YH; Zhou, Y; Zhang, RY; Wen, LL; Wu, KM; Li, YF; Yao, YB; Duan, RR; Jia, YJ				Lu, Yanhui; Zhou, Yan; Zhang, Ruiyi; Wen, Lulu; Wu, Kaimin; Li, Yanfei; Yao, Yaobing; Duan, Ranran; Jia, Yanjie			Bone Mesenchymal Stem Cell-Derived Extracellular Vesicles Promote Recovery Following Spinal Cord Injury via Improvement of the Integrity of the Blood-Spinal Cord Barrier	FRONTIERS IN NEUROSCIENCE			English	Article						extracellular vesicles; bone mesenchymal stromal cells; spinal cord injury; blood spinal cord barrier; pericytes; migration; NF-kappa B	STROMAL CELLS; FUNCTIONAL RECOVERY; ENDOTHELIAL-CELLS; SIGNALING PATHWAY; CONTRIBUTES; PERICYTES; EXOSOMES; MSC	Mesenchymal stem cell (MSC) transplantation has been shown to represent a potential treatment for traumatic spinal cord injury (SCI). However, there are several obstacles that need to be overcome before MSCs can be considered for clinical application, such as failure of MSCs to reach the spinal cord lesion core and possible tumor formation. Recent studies have suggested that MSC treatment is bene…	[Lu, Yanhui; Zhang, Ruiyi; Wen, Lulu; Wu, Kaimin; Li, Yanfei; Yao, Yaobing; Duan, Ranran; Jia, Yanjie] Zhengzhou Univ, Affiliated Hosp 1, Dept Neurol, Zhengzhou, Henan, Peoples R China; [Lu, Yanhui; Zhang, Ruiyi] Zhengzhou Univ, Acad Med Sci, Zhengzhou, Henan, Peoples R China; [Zhou, Yan] Zhengzhou Univ, Affiliated Hosp 1, Dept Radiol, Zhengzhou, Henan, Peoples R China	Zhengzhou University; Zhengzhou University; Zhengzhou University	Jia, YJ (通讯作者)，Zhengzhou Univ, Affiliated Hosp 1, Dept Neurol, Zhengzhou, Henan, Peoples R China.	jiayanjie1971@zzu.edu.cn			National Natural Science Foundation of China [U1604170]	National Natural Science Foundation of China(National Natural Science Foundation of China (NSFC))	This study was supported by National Natural Science Foundation of China (U1604170).		42	95	100	1	32	FRONTIERS MEDIA SA	LAUSANNE	AVENUE DU TRIBUNAL FEDERAL 34, LAUSANNE, CH-1015, SWITZERLAND		1662-453X		FRONT NEUROSCI-SWITZ	Front. Neurosci.	MAR 12	2019	13
J	Lv, LW; Sheng, CH; Zhou, YS				Lv, Longwei; Sheng, Chunhui; Zhou, Yongsheng			Extracellular vesicles as a novel therapeutic tool for cell-free regenerative medicine in oral rehabilitation	JOURNAL OF ORAL REHABILITATION			English	Article						angiogenesis; bone; extracellular vesicles; nerve; tissue regeneration; wound healing	MESENCHYMAL STEM-CELLS; ENDOTHELIAL PROGENITOR CELLS; DENTIN NONCOLLAGENOUS PROTEINS; STROMAL CELLS; SCHWANN-CELL; CONDITIONED MEDIUM; FUNCTIONAL RECOVERY; EXOSOME ISOLATION; SPINAL-CORD; OSTEOGENIC DIFFERENTIATION	Oral maxillofacial defects may always lead to complicated hard and soft tissue loss, including bone, nerve, blood vessels, teeth and skin, which are difficult to restore and severely influence the life quality of patients. Extracellular vesicles (EVs), including exosomes, microvesicles and apoptotic bodies, are emerging as potential solutions for complex tissue regeneration through cell-free ther…	[Lv, Longwei; Sheng, Chunhui; Zhou, Yongsheng] Peking Univ, Sch & Hosp Stomatol, Beijing Key Lab Digital Stomatol,Dept Prosthodont, Natl Clin Res Ctr Oral Dis,Natl Engn Lab Digital, Beijing, Peoples R China	Peking University	Zhou, YS (通讯作者)，Peking Univ, Sch & Hosp Stomatol, Dept Prosthodont, 22 Zhongguancun Ave South, Beijing 100081, Peoples R China.	kqzhouysh@hsc.pku.edu.cn	Lv, Longwei/ABA-5055-2020	Zhou, Yongsheng/0000-0002-4332-0878	National Natural Science Foundation of China [31600787]; Beijing Natural Science Foundation [7192228, L182006]; Young Elite Scientist Sponsorship Program by CAST [2015QNRC001]; PKU School of Stomatology for Talented Young Investigators [PKUSS20150107]	National Natural Science Foundation of China(National Natural Science Foundation of China (NSFC)); Beijing Natural Science Foundation(Beijing Natural Science Foundation); Young Elite Scientist Sponsorship Program by CAST; PKU School of Stomatology for Talented Young Investigators	National Natural Science Foundation of China, Grant/Award Number: 31600787; Beijing Natural Science Foundation, Grant/Award Number: 7192228, L182006; Young Elite Scientist Sponsorship Program by CAST, Grant/Award Number: 2015QNRC001; PKU School of Stomatology for Talented Young Investigators, Grant/Award Number: PKUSS20150107		156	10	10	4	45	WILEY	HOBOKEN	111 RIVER ST, HOBOKEN 07030-5774, NJ USA	0305-182X	1365-2842		J ORAL REHABIL	J. Oral Rehabil.	NOV	2020	47
J	Romanelli, P; Bieler, L; Heimel, P; Skokic, S; Jakubecova, D; Kreutzer, C; Zaunmair, P; Smolcic, T; Benedetti, B; Rohde, E; Gimona, M; Hercher, D; Radmilovic, MD; Couillard-Despres, S				Romanelli, Pasquale; Bieler, Lara; Heimel, Patrick; Skokic, Sinisa; Jakubecova, Dominika; Kreutzer, Christina; Zaunmair, Pia; Smolcic, Tomislav; Benedetti, Bruno; Rohde, Eva; Gimona, Mario; Hercher, David; Dobrivojevic Radmilovic, Marina; Couillard-Despres, Sebastien			Enhancing Functional Recovery Through Intralesional Application of Extracellular Vesicles in a Rat Model of Traumatic Spinal Cord Injury	FRONTIERS IN CELLULAR NEUROSCIENCE			English	Article						exosomes; inflammation; motor function; locomotion; neuroregeneration; traumatic spinal cord injury; scarring; neuroimaging	MOLECULAR-MECHANISMS; CELLS; INFLAMMATION; REGENERATION; EXPRESSION; EXOSOMES; SCAR; IDENTIFICATION; MICROGLIA; ASTROCYTE	Local inflammation plays a pivotal role in the process of secondary damage after spinal cord injury. We recently reported that acute intravenous application of extracellular vesicles (EVs) secreted by human umbilical cord mesenchymal stromal cells dampens the induction of inflammatory processes following traumatic spinal cord injury. However, systemic application of EVs is associated with delayed…	[Romanelli, Pasquale; Bieler, Lara; Jakubecova, Dominika; Kreutzer, Christina; Zaunmair, Pia; Benedetti, Bruno; Couillard-Despres, Sebastien] Paracelsus Med Univ, Inst Expt Neuroregenerat, Spinal Cord Injury & Tissue Regenerat Ctr Salzbur, Salzburg, Austria; [Romanelli, Pasquale] Innovacell AG, Innsbruck, Austria; [Heimel, Patrick] Med Univ Vienna, Univ Clin Dent, Karl Donath Lab, Core Fac Hard T…	Paracelsus Private Medical University; Medical University of Vienna; Ludwig Boltzmann Institute; University of Zagreb; Paracelsus Private Medical University; Paracelsus Private Medical University; Paracelsus Private Medical University; University of Zagreb	Couillard-Despres, S (通讯作者)，Paracelsus Med Univ, Inst Expt Neuroregenerat, Spinal Cord Injury & Tissue Regenerat Ctr Salzbur, Salzburg, Austria.;Couillard-Despres, S (通讯作者)，Austrian Cluster Tissue Regenerat, Vienna, Austria.	s.couillard-despres@pmu.ac.at	Benedetti, Bruno/Q-4554-2016; Rohde, Eva/V-5766-2017	Benedetti, Bruno/0000-0002-4286-5067; Rohde, Eva/0000-0001-8692-886X; Bieler, Lara/0000-0002-1197-0403; Hercher, David/0000-0001-5928-9492	Paracelsus Medical University Research Support Fund (PMU-FFF) [HR02/2018]; Austrian Agency for International Cooperation in Education and Research (OeAD-GmbH; OEsterreichische Agentur fuer Internationale Mobilitaet und Kooperation in Bildung, Wissenschaft und Forschung) [UIP-2017-05-8082]; Ministry of Science and Education of the Republic of Croatia; Croatian Science Foundation [IP-06-2016-1892];…	Paracelsus Medical University Research Support Fund (PMU-FFF); Austrian Agency for International Cooperation in Education and Research (OeAD-GmbH; OEsterreichische Agentur fuer Internationale Mobilitaet und Kooperation in Bildung, Wissenschaft und Forschung); Ministry of Science and Education of the Republic of Croatia; Croatian Science Foundation; RepairStroke; State of Salzburg, Austria; Land S…	Funding This work has been supported by the Paracelsus Medical University Research Support Fund (PMU-FFF) R-19/01/117-ROM and the Austrian Agency for International Cooperation in Education and Research (OeAD-GmbH; OEsterreichische Agentur fuer Internationale Mobilitaet und Kooperation in Bildung, Wissenschaft und Forschung) HR02/2018. This work was also supported by Croatian-Austrian Scientific &…		72	4	4	5	12	FRONTIERS MEDIA SA	LAUSANNE	AVENUE DU TRIBUNAL FEDERAL 34, LAUSANNE, CH-1015, SWITZERLAND		1662-5102		FRONT CELL NEUROSCI	Front. Cell. Neurosci.	JAN 3	2022	15
J	Jiang, DD; Gong, FY; Ge, XH; Lv, CT; Huang, CY; Feng, S; Zhou, Z; Rong, YL; Wang, JX; Ji, CY; Chen, J; Zhao, WN; Fan, J; Liu, W; Cai, WH				Jiang, Dongdong; Gong, Fangyi; Ge, Xuhui; Lv, Chengtang; Huang, Chenyu; Feng, Shuang; Zhou, Zheng; Rong, Yuluo; Wang, Jiaxing; Ji, Chengyue; Chen, Jian; Zhao, Wene; Fan, Jin; Liu, Wei; Cai, Weihua			Neuron-derived exosomes-transmitted miR-124-3p protect traumatically injured spinal cord by suppressing the activation of neurotoxic microglia and astrocytes	JOURNAL OF NANOBIOTECHNOLOGY			English	Article						Spinal cord injury; Exosomes; Microglia; Astrocytes; miR-124-3p; MYH9 axis	EXTRACELLULAR VESICLES; SIGNALING PATHWAYS; COMMUNICATION; NEUROINFLAMMATION; POLARIZATION; INHIBITION; MECHANISM; DELIVERY	Background Spinal cord injury (SCI) is a catastrophic injury that can cause irreversible motor dysfunction with high disability. Exosomes participate in the transport of miRNAs and play an essential role in intercellular communication via transfer of genetic material. However, the miRNAs in exosomes which derived from neurons, and the underlying mechanisms by which they contribute to SCI remain u…	[Jiang, Dongdong; Gong, Fangyi; Ge, Xuhui; Zhou, Zheng; Rong, Yuluo; Wang, Jiaxing; Ji, Chengyue; Chen, Jian; Fan, Jin; Liu, Wei; Cai, Weihua] Nanjing Med Univ, Affiliated Hosp 1, Dept Orthopaed, Nanjing 210029, Jiangsu, Peoples R China; [Lv, Chengtang] Yancheng Third Peoples Hosp, Dept Orthopaed, Yancheng 224000, Jiangsu, Peoples R China; [Huang, Chenyu] Nanjing Med Univ, Nanjing Hosp 1, Dept Or…	Nanjing Medical University; Nanjing Medical University; Nanjing University of Chinese Medicine; Nanjing Medical University	Fan, J; Liu, W; Cai, WH (通讯作者)，Nanjing Med Univ, Affiliated Hosp 1, Dept Orthopaed, Nanjing 210029, Jiangsu, Peoples R China.	fanjinnjmu@163.com; liuweiorth@njmu.edu.cn; caiwhsubmission@sina.com	HUANG, CHENYU/GVT-7299-2022; Cai, Weihua/P-4592-2014	Cai, Weihua/0000-0003-3544-4309; Jiang, Dongdong/0000-0002-0737-0990	National Natural Science Foundation of China [81974335, 81902211]; Natural Science Foundation of Jiangsu Province [BK20181490, BK20191061]; Jiangsu Province Six Talents Peak [TD-SWYY-010]; Wu Jieping Medical Foundation	National Natural Science Foundation of China(National Natural Science Foundation of China (NSFC)); Natural Science Foundation of Jiangsu Province(Natural Science Foundation of Jiangsu Province); Jiangsu Province Six Talents Peak; Wu Jieping Medical Foundation	This work was sponsored by the National Natural Science Foundation of China (Grant No. 81974335, 81902211), the Natural Science Foundation of Jiangsu Province (Grant No. BK20181490, BK20191061), the Jiangsu Province Six Talents Peak (Grant No. TD-SWYY-010) and the Wu Jieping Medical Foundation (Grant No.320-2745-16-117).		50	85	85	10	27	BMC	LONDON	CAMPUS, 4 CRINAN ST, LONDON N1 9XW, ENGLAND		1477-3155		J NANOBIOTECHNOL	J. Nanobiotechnol.	JUL 25	2020	18	1
J	Salvany, S; Casanovas, A; Piedrafita, L; Tarabal, O; Hernandez, S; Caldero, J; Esquerda, JE				Salvany, Sara; Casanovas, Anna; Piedrafita, Lidia; Tarabal, Olga; Hernandez, Sara; Caldero, Jordi; Esquerda, Josep E.			Microglial recruitment and mechanisms involved in the disruption of afferent synaptic terminals on spinal cord motor neurons after acute peripheral nerve injury	GLIA			English	Article						afferent synapses; extracellular vesicles; exosomes; microglia; motor neuron; nerve axotomy; necroptosis	AMYOTROPHIC-LATERAL-SCLEROSIS; MOUSE MODEL; WALLERIAN DEGENERATION; COMPLEMENT; NECROPTOSIS; MOTONEURONS; BRAIN; CELL; MLKL; PLASTICITY	Peripheral nerve section with subsequent disconnection of motor neuron (MN) cell bodies from their skeletal muscle targets leads to a rapid reactive response involving the recruitment and activation of microglia. In addition, the loss of afferent synapses on MNs occurs in concomitance with microglial reaction by a process described as synaptic stripping. However, the way in which postaxotomy-acti…	Univ Lleida, Patol Neuromuscular Expt, Dept Expt Med, Fac Med, Lleida, Catalonia, Spain; Inst Recerca Biomed Lleida IRBLleida, Lleida, Catalonia, Spain	Universitat de Lleida; Institut de Recerca Biomedica - IRB Lleida	Esquerda, JE (通讯作者)，Univ Lleida, IRBLleida, Fac Med, Dept Expt Med, Ave Rovira Roure 80, Lleida 25198, Catalonia, Spain.	josep.esquerda@udl.cat	Salvany, Sara/AAK-4384-2021; Llorens, Ana Maria Casanovas/C-3984-2011; Hernández, Sara/HHN-5230-2022; Esquerda, Josep E/A-7377-2010	Llorens, Ana Maria Casanovas/0000-0001-8766-5555; Salvany, Sara/0000-0002-4250-6689; Esquerda, Josep E/0000-0003-1413-2103; Piedrafita Llorens, Lidia/0000-0001-8151-7447	Ministerio de Ciencia, Innovacion y Universidades (MICIU); Fondo Europeo de Desarrollo Regional (FEDER) [RTI2018-099278-B-I00]; Spanish Ministerio de Educacion, Cultura y Deporte; Jack Van den Hock a la Investigacio de l'ELA - Fundacio Miquel Valls	Ministerio de Ciencia, Innovacion y Universidades (MICIU); Fondo Europeo de Desarrollo Regional (FEDER)(European CommissionSpanish Government); Spanish Ministerio de Educacion, Cultura y Deporte(Spanish Government); Jack Van den Hock a la Investigacio de l'ELA - Fundacio Miquel Valls	Ministerio de Ciencia, Innovacion y Universidades (MICIU) and Fondo Europeo de Desarrollo Regional (FEDER), Grant/Award Number: RTI2018-099278-B-I00; Spanish Ministerio de Educacion, Cultura y Deporte; Jack Van den Hock a la Investigacio de l'ELA - Fundacio Miquel Valls		124	11	11	0	3	WILEY	HOBOKEN	111 RIVER ST, HOBOKEN 07030-5774, NJ USA	0894-1491	1098-1136		GLIA	Glia	MAY	2021	69	5
J	CALDERO, J; CASANOVAS, A; SORRIBAS, A; ESQUERDA, JE				CALDERO, J; CASANOVAS, A; SORRIBAS, A; ESQUERDA, JE			CALCITONIN GENE-RELATED PEPTIDE IN RAT SPINAL-CORD MOTONEURONS - SUBCELLULAR-DISTRIBUTION AND CHANGES INDUCED BY AXOTOMY	NEUROSCIENCE			English	Article							VASOACTIVE INTESTINAL POLYPEPTIDE; MESSENGER-RNA; ACETYLCHOLINE-RECEPTOR; MOTOR NEURONS; NEUROMUSCULAR-JUNCTION; PERIPHERAL-NERVE; STRIATED-MUSCLE; (CGRP)-LIKE IMMUNOREACTIVITY; LUMBAR MOTONEURONS; FACIAL MOTONEURONS	Using light and electron microscopy, a study has been made of the changes of calcitonin gene-related peptide-like immunoreactivity in rat lumbar spinal cord motoneurons during cell body response to sciatic nerve injury. At light microscopy level, calcitonin gene-related peptide-like immunoreactivity was evaluated using an indirect immunofluorescence technique combined with Fast Blue retrograde tr…			CALDERO, J (通讯作者)，UNIV BARCELONA,FAC MED,DEPT CIENCIES MED BAS,UNITAT RECERCA NEUROMUSCULAR,ROVIRA ROURE 44,E-25006 LLEIDA,SPAIN.		Sorribas, Albert/A-2181-2009; Llorens, Ana Maria Casanovas/C-3984-2011; Esquerda, Josep E/A-7377-2010; Calderó, Jordi/A-7373-2010	Sorribas, Albert/0000-0002-7407-4075; Llorens, Ana Maria Casanovas/0000-0001-8766-5555; Esquerda, Josep E/0000-0003-1413-2103; Calderó, Jordi/0000-0003-1972-0115					63	60	62	0	6	PERGAMON-ELSEVIER SCIENCE LTD	OXFORD	THE BOULEVARD, LANGFORD LANE, KIDLINGTON, OXFORD, ENGLAND OX5 1GB	0306-4522			NEUROSCIENCE	Neuroscience	MAY	1992	48	2
J	Liu, Z; Guo, S; Dong, LL; Wu, PP; Li, KW; Li, XH; Li, X; Qian, H; Fu, Q				Liu, Zhong; Guo, Song; Dong, Lanlan; Wu, Peipei; Li, Kewei; Li, Xinhua; Li, Xiang; Qian, Hui; Fu, Qiang			A tannic acid doped hydrogel with small extracellular vesicles derived from mesenchymal stem cells promotes spinal cord repair by regulating reactive oxygen species microenvironment	MATERIALS TODAY BIO			English	Article						Spinal cord injury; Tannic acid; Hydrogel; Small extracellular vesicle; Mesenchymal stem cell; Reactive oxygen species	OXIDATIVE STRESS; FUNCTIONAL RECOVERY; INJURY; INFLAMMATION; ACTIVATION; APOPTOSIS; SCAFFOLD; BLADDER; RATS; MICE	Spinal cord injury (SCI) is a serious disease of the central nervous system that is associated with a poor prognosis; furthermore, existing clinical treatments cannot restore nerve function in an effective manner. Inflammatory responses and the increased production of reactive oxygen species (ROS) in the microenvironment of the lesion are major obstacles that inhibit the recovery of SCI. Small ex…	[Liu, Zhong; Guo, Song; Li, Kewei; Li, Xinhua; Fu, Qiang] Shanghai Jiao Tong Univ, Shanghai Gen Hosp, Dept Orthoped, Sch Med, Shanghai 200080, Peoples R China; [Dong, Lanlan; Li, Xiang] Shanghai Jiao Tong Univ, Sch Mech Engn, State Key Lab Mech Syst & Vibrat, Shanghai 200240, Peoples R China; [Wu, Peipei; Qian, Hui] Jiangsu Univ, Sch Med, Key Lab Lab Med Jiangsu Prov, Zhenjiang 212013, Peoples R …	Shanghai Jiao Tong University; Shanghai Jiao Tong University; Jiangsu University	Fu, Q (通讯作者)，5 Wujin Rd, Shanghai 200080, Peoples R China.;Li, X (通讯作者)，800 Dongchuan Rd, Shanghai 200240, Peoples R China.;Qian, H (通讯作者)，301 Xuefu Rd, Zhenjiang 212013, Peoples R China.	xiangliwj@sjtu.edu.cn; fuqiangtj2020@163.com; fuqiangtj2020@163.com			National Natural Science Foundation of China [81971154, 82202694]	National Natural Science Foundation of China(National Natural Science Foundation of China (NSFC))	Funding This study was supported by National Natural Science Foundation of China (No. 81971154, 82202694) .		47	0	0	32	38	ELSEVIER	AMSTERDAM	RADARWEG 29, 1043 NX AMSTERDAM, NETHERLANDS	2590-0064			MATER TODAY BIO	Mater. Today Bio	DEC	2022	16
J	Van Steenwinckel, J; Reaux-Le Goazigo, A; Pommier, B; Mauborgne, A; Dansereau, MA; Kitabgi, P; Sarret, P; Pohl, M; Parsadaniantz, SM				Van Steenwinckel, Juliette; Reaux-Le Goazigo, Annabelle; Pommier, Blandine; Mauborgne, Annie; Dansereau, Marc-Andre; Kitabgi, Patrick; Sarret, Philippe; Pohl, Michel; Parsadaniantz, Stephane Melik			CCL2 Released from Neuronal Synaptic Vesicles in the Spinal Cord Is a Major Mediator of Local Inflammation and Pain after Peripheral Nerve Injury	JOURNAL OF NEUROSCIENCE			English	Article							MONOCYTE CHEMOATTRACTANT PROTEIN-1; DORSAL-ROOT GANGLIA; SUBSTANCE-P-LIKE; GENE-RELATED PEPTIDE; LAMINAE-I-III; NEUROPATHIC PAIN; INVITRO RELEASE; CENTRAL SENSITIZATION; CHEMOKINE RECEPTOR; TACTILE ALLODYNIA	CCL2 chemokine and its receptor CCR2 may contribute to neuropathic pain development. We tested the hypothesis that injury to peripheral nerves triggers CCL2 release from afferents in the dorsal horn spinal cord (DHSC), leading to pronociceptive effects, involving the production of proinflammatory factors, in particular. Consistent with the release of CCL2 from primary afferents, electron microsco…	[Parsadaniantz, Stephane Melik] Univ Paris 06, Inst Cerveau & Moelle Epiniere,Pain Grp, INSERM,CNRS,UMR 7225,Fac Med Pitie Salpetriere, Ctr Rech,Unite Mixte Rech Sante 975,Equipe Douleu, F-75013 Paris, France; [Dansereau, Marc-Andre; Sarret, Philippe] Univ Sherbrooke, Fac Med & Hlth Sci, Dept Physiol & Biophys, Sherbrooke, PQ J1H 5N4, Canada	Assistance Publique Hopitaux Paris (APHP); Hopital Universitaire Pitie-Salpetriere - APHP; Centre National de la Recherche Scientifique (CNRS); CNRS - National Institute for Biology (INSB); Institut National de la Sante et de la Recherche Medicale (Inserm); UDICE-French Research Universities; Sorbonne Universite; University of Sherbrooke	Parsadaniantz, SM (通讯作者)，Univ Paris 06, Inst Cerveau & Moelle Epiniere,Pain Grp, INSERM,CNRS,UMR 7225,Fac Med Pitie Salpetriere, Ctr Rech,Unite Mixte Rech Sante 975,Equipe Douleu, 91 Blvd Hop, F-75013 Paris, France.	stephane.melik-parsadaniantz@inserm.fr	Parsadaniantz, Stephane Melik/AAB-6911-2019; Goazigo, Annabelle Reaux-Le/F-2753-2017	Parsadaniantz, Stephane Melik/0000-0003-2029-9591; Goazigo, Annabelle Reaux-Le/0000-0003-3855-9523; Sarret, Philippe/0000-0002-7627-701X; Van Steenwinckel, Juliette/0000-0003-3463-4856	Agence Nationale pour la Recherche [R06282DS]; Universite Pierre and Marie Curie (Paris VI); Institut National de la Sante et de la Recherche Medicale; Association Francaise contre les Myopathies; Canadian Institutes of Health Research; Sir Frederick Banting and Dr. Charles Best Canada Graduate Scholarships	Agence Nationale pour la Recherche(French National Research Agency (ANR)); Universite Pierre and Marie Curie (Paris VI); Institut National de la Sante et de la Recherche Medicale(Institut National de la Sante et de la Recherche Medicale (Inserm)); Association Francaise contre les Myopathies(Association Francaise contre les Myopathies); Canadian Institutes of Health Research(Canadian Institutes of…	This study was supported by Agence Nationale pour la Recherche Grant R06282DS, Universite Pierre and Marie Curie (Paris VI), Institut National de la Sante et de la Recherche Medicale, Association Francaise contre les Myopathies, and the Canadian Institutes of Health Research. M. A. D. holds the Sir Frederick Banting and Dr. Charles Best Canada Graduate Scholarships, and P. S. is a Canadian Instit…		47	150	152	0	18	SOC NEUROSCIENCE	WASHINGTON	11 DUPONT CIRCLE, NW, STE 500, WASHINGTON, DC 20036 USA	0270-6474	1529-2401		J NEUROSCI	J. Neurosci.	APR 13	2011	31	15
J	Pourhadi, M; Zali, H; Ghasemi, R; Vafaei-Nezhad, S				Pourhadi, Masoumeh; Zali, Hakimeh; Ghasemi, Rasoul; Vafaei-Nezhad, Saeed			Promising Role of Oral Cavity Mesenchymal Stem Cell-Derived Extracellular Vesicles in Neurodegenerative Diseases	MOLECULAR NEUROBIOLOGY			English	Article						Oral cavity; Stem cell therapy; Extracellular vesicles; Exosomes; Neurodegenerative disease; Regenerative medicine	SPINAL-CORD-INJURY; CENTRAL-NERVOUS-SYSTEM; DENTAL-PULP CELLS; PARKINSONS-DISEASE; ALZHEIMERS-DISEASE; CONDITIONED MEDIUM; DECIDUOUS TEETH; IN-VITRO; MEMBRANE-VESICLES; MOUSE MODEL	Mesenchymal stem cells (MSCs) and mesenchymal stem cell-derived extracellular vesicles (MSC-EVs) have been regarded as the beneficial and available tools to treat various hereditary, multifactorial, acute, and chronic diseases. Mesenchymal stem cells can be extracted from numerous sources for clinical purposes while oral cavity-derived mesenchymal stem cells seem to be more effective in neurorege…	[Pourhadi, Masoumeh; Zali, Hakimeh] Shahid Beheshti Univ Med Sci, Sch Adv Technol Med, Dept Tissue Engn & Appl Cell Sci, Tehran, Iran; [Ghasemi, Rasoul] Shahid Beheshti Univ Med Sci, Sch Med, Dept Physiol, Tehran, Iran; [Vafaei-Nezhad, Saeed] Birjand Univ Med Sci, Cellular & Mol Res Ctr, Birjand, Iran; [Vafaei-Nezhad, Saeed] Birjand Univ Med Sci, Fac Med, Dept Anat Sci, Birjand, Iran	Shahid Beheshti University Medical Sciences; Shahid Beheshti University Medical Sciences	Zali, H (通讯作者)，Shahid Beheshti Univ Med Sci, Sch Adv Technol Med, Dept Tissue Engn & Appl Cell Sci, Tehran, Iran.	m.pourhadi68@gmail.com; h.zali@sbmu.ac.ir; rghasemi60@sbmu.ac.ir; vafayisaeed@gmail.com	Pourhadi, Masoumeh/HSF-0585-2023	Pourhadi, Masoumeh/0000-0001-9804-2046	Shahid Beheshti University of Medical Sciences [29269]	Shahid Beheshti University of Medical Sciences	This review article was supported by Vice Chancellor of Research Affairs, Shahid Beheshti University of Medical Sciences [Grant NO. 29269].		131	1	1	7	9	SPRINGER	NEW YORK	ONE NEW YORK PLAZA, SUITE 4600, NEW YORK, NY, UNITED STATES	0893-7648	1559-1182		MOL NEUROBIOL	Mol. Neurobiol.	OCT	2022	59	10
J	Goracke-Postle, CJ; Overland, AC; Riedl, MS; Stone, LS; Fairbanks, CA				Goracke-Postle, Cory J.; Overland, Aaron C.; Riedl, Maureen S.; Stone, Laura S.; Fairbanks, Carolyn A.			Potassium- and capsaicin-induced release of agmatine from spinal nerve terminals	JOURNAL OF NEUROCHEMISTRY			English	Article						neuromodulation; plasticity; polyamine	GAMMA-AMINOBUTYRIC-ACID; RAT-BRAIN SYNAPTOSOMES; GENE-RELATED PEPTIDE; SYNAPTIC VESICLES; GLUTAMATE RELEASE; SUBSTANCE-P; BINDING-SITES; CORD SYNAPTOSOMES; SENSORY NEURONS; ASPARTATE	Agmatine (decarboxylated arginine) was originally identified in the CNS as an imidazoline receptor ligand. Further studies demonstrated that agmatine antagonizes NMDA receptors and inhibits nitric oxide synthase. Intrathecally administered agmatine inhibits opioid tolerance and hyperalgesia evoked by inflammation, nerve injury, and intrathecally administered NMDA. These actions suggest an anti-gl…	Univ Minnesota, Dept Pharmaceut, Minneapolis, MN 55455 USA; Univ Minnesota, Dept Pharmacol, Minneapolis, MN 55455 USA; Univ Minnesota, Dept Neurosci, Minneapolis, MN USA; Univ Minnesota, Dept Anesthesiol, Minneapolis, MN 55455 USA; Univ Minnesota, Ctr Pain Res, Minneapolis, MN USA	University of Minnesota System; University of Minnesota Twin Cities; University of Minnesota System; University of Minnesota Twin Cities; University of Minnesota System; University of Minnesota Twin Cities; University of Minnesota System; University of Minnesota Twin Cities; University of Minnesota System; University of Minnesota Twin Cities	Fairbanks, CA (通讯作者)，Univ Minnesota, Dept Pharmaceut, 9-177 Weaver Densford Hall,308 Harvard St SE, Minneapolis, MN 55455 USA.	carfair@umn.edu		Fairbanks, Carolyn/0000-0003-4252-8586	NIDA NIH HHS [K01 DA-00509, R21 DA-15387, T32DA007097, T32DA07234] Funding Source: Medline	NIDA NIH HHS(United States Department of Health & Human ServicesNational Institutes of Health (NIH) - USANIH National Institute on Drug Abuse (NIDA))			65	15	15	0	0	WILEY	HOBOKEN	111 RIVER ST, HOBOKEN 07030-5774, NJ USA	0022-3042	1471-4159		J NEUROCHEM	J. Neurochem.	SEP	2007	102	6
J	Kepper, ME; Keast, JR				Kepper, ME; Keast, JR			Location, immunohistochemical features, and spinal connections of autonomic neurons innervating the rat seminal vesicles	BIOLOGY OF REPRODUCTION			English	Article							VASOACTIVE-INTESTINAL-PEPTIDE; MAJOR PELVIC GANGLION; MALE GENITAL-TRACT; CORD INJURED MEN; NEUROPEPTIDE-Y; VAS-DEFERENS; GUINEA-PIG; NERVE-FIBERS; PROSTATE-GLAND; SUBSTANCE-P	With the use of retrograde tracing techniques, selective spinal nerve transections, and immunohistochemistry to. label noradrenergic and peptidergic pathways, this study has for the first time defined in detail the autonomic innervation to the rat seminal vesicles. The majority of this innervation originates from the bilateral major pelvic ganglia, whereas very few neurons are located in the acce…			Kepper, ME (通讯作者)，UNIV QUEENSLAND, DEPT PHYSIOL & PHARMACOL, ST LUCIA, QLD 4072, AUSTRALIA.		Keast, Janet R/A-5652-2010	Keast, Janet R/0000-0002-4341-3265					45	23	26	0	2	SOC STUDY REPRODUCTION	MADISON	1691 MONROE ST,SUITE # 3, MADISON, WI 53711-2021 USA	0006-3363	1529-7268		BIOL REPROD	Biol. Reprod.	NOV	1997	57	5
J	Zhang, L; Mao, L; Wang, HD				Zhang, Li; Mao, Lei; Wang, Handong			The Neuroprotection Effects of Exosome in Central Nervous System Injuries: a New Target for Therapeutic Intervention	MOLECULAR NEUROBIOLOGY			English	Article						Central nervous system injuries; Exosomes; Downstream molecules	TRAUMATIC BRAIN-INJURY; LONG NONCODING RNA; SPINAL-CORD-INJURY; EXTRACELLULAR VESICLES; STROMAL CELLS; AUTOPHAGY; MICROGLIA; DISEASE; PATHOGENESIS; ISCHEMIA	Central nervous system (CNS) injuries, including traumatic brain injury (TBI), spinal cord injury (SCI), and subarachnoid hemorrhage (SAH), are the most common cause of death and disability around the world. As a key subset of extracellular vesicles (EVs), exosomes have recently attracted great attentions due to their functions in remodeling extracellular matrix and transmitting signals and molec…	[Zhang, Li; Mao, Lei; Wang, Handong] Nanjing Univ, Jinling Hosp, Sch Med, Dept Neurosurg, Nanjing 210002, Jiangsu, Peoples R China	Nanjing University	Wang, HD (通讯作者)，Nanjing Univ, Jinling Hosp, Sch Med, Dept Neurosurg, Nanjing 210002, Jiangsu, Peoples R China.	njhdwang@hotmail.com	wang, handong/HLH-5739-2023; Zhang, Li/Q-3953-2018		construction of Key Medical Subjects of Jiangsu Province from Handong Wang [ZDXKB2016023]	construction of Key Medical Subjects of Jiangsu Province from Handong Wang	This work was supported by Grants from the construction of Key Medical Subjects of Jiangsu Province (No. ZDXKB2016023) from Handong Wang.		183	1	1	9	13	SPRINGER	NEW YORK	ONE NEW YORK PLAZA, SUITE 4600, NEW YORK, NY, UNITED STATES	0893-7648	1559-1182		MOL NEUROBIOL	Mol. Neurobiol.	DEC	2022	59	12
J	Chen, JC; Wu, JH; Mu, JF; Li, LM; Hu, JY; Lin, HJ; Cao, J; Gao, JQ				Chen, Jiachen; Wu, Jiahe; Mu, Jiafu; Li, Liming; Hu, Jingyi; Lin, Hangjuan; Cao, Jian; Gao, Jianqing			An antioxidative sophora exosome-encapsulated hydrogel promotes spinal cord repair by regulating oxidative stress microenvironment	NANOMEDICINE-NANOTECHNOLOGY BIOLOGY AND MEDICINE			English	Article						Exosomes; Rutin; Spinal cord injury; Microenvironment; Hydrogel	IN-VITRO; INJURY; DELIVERY; RUTIN; EXPRESSION; THERAPY	Spinal cord injury (SCI) is a severe traumatic disease because of its complications and multi-organ dysfunction. After the injury, the disruption of microenvironment homeostasis in the lesion demolishes the surrounding healthy tissues via various pathways. The microenvironment regulation is beneficial for neural and functional recovery. Sustained release, cellular uptake, and long-term retention …	[Chen, Jiachen; Wu, Jiahe; Mu, Jiafu; Hu, Jingyi; Cao, Jian; Gao, Jianqing] Zhejiang Univ, Inst Pharmaceut, Coll Pharmaceut Sci, Hangzhou 310058, Peoples R China; [Wu, Jiahe] Zhejiang Univ Sch Med, Affiliated Hangzhou Peoples Hosp 1, Key Lab Clin Canc Pharmacol & Toxicol Res Zhejiang, Hangzhou 310006, Peoples R China; [Li, Liming] Univ Hlth & Rehabil Sci, Rehabil Sci & Engn, Qingdao 266071, Peopl…	Zhejiang University; University of Health & Rehabilitation Sciences; Zhejiang Chinese Medical University; Zhejiang University	Wu, JH; Gao, JQ (通讯作者)，Zhejiang Univ, Hangzhou 310058, Zhejiang, Peoples R China.	jill_jh@zju.edu.cn; gaojianqing@zju.edu.cn			National Key Research and Development Project of Stem Cell and Transformation Research; National Natural Science Foundation of China; [2019YFA0112100]; [81973252]	National Key Research and Development Project of Stem Cell and Transformation Research; National Natural Science Foundation of China(National Natural Science Foundation of China (NSFC)); ;	Funding This work was supported by the National Key Research and Development Project of Stem Cell and Transformation Research [grant number 2019YFA0112100] , and the National Natural Science Foundation of China [grant number 81973252] .		50	0	0	39	39	ELSEVIER	AMSTERDAM	RADARWEG 29, 1043 NX AMSTERDAM, NETHERLANDS	1549-9634	1549-9642		NANOMED-NANOTECHNOL	Nanomed.-Nanotechnol. Biol. Med.	JAN	2023	47
J	Romanelli, P; Bieler, L; Scharler, C; Pachler, K; Kreutzer, C; Zaunmair, P; Jakubecova, D; Mrowetz, H; Benedetti, B; Rivera, FJ; Aigner, L; Rohde, E; Gimona, M; Strunk, D; Couillard-Despres, S				Romanelli, Pasquale; Bieler, Lara; Scharler, Cornelia; Pachler, Karin; Kreutzer, Christina; Zaunmair, Pia; Jakubecova, Dominika; Mrowetz, Heike; Benedetti, Bruno; Rivera, Francisco J.; Aigner, Ludwig; Rohde, Eva; Gimona, Mario; Strunk, Dirk; Couillard-Despres, Sebastien			Extracellular Vesicles Can Deliver Anti-inflammatory and Anti-scarring Activities of Mesenchymal Stromal Cells After Spinal Cord Injury	FRONTIERS IN NEUROLOGY			English	Article						exosome; inflammation; mesenchymal stromal cells; scarring; spinal cord injury	MICROGLIAL RESPONSE; IDENTIFICATION; INFLAMMATION; STANDARD; SERUM	Spinal cord injury is characterized by initial neural tissue disruption that triggers secondary damage and extensive non-resolving inflammation, which aggravates loss of function and hinders recovery. The early onset of inflammation following traumatic spinal cord injury underscores the importance of acute intervention after the initial trauma. Injections of mesenchymal stromal cells (MSCs) can r…	[Romanelli, Pasquale; Bieler, Lara; Kreutzer, Christina; Zaunmair, Pia; Jakubecova, Dominika; Benedetti, Bruno; Couillard-Despres, Sebastien] Paracelsus Med Univ, Inst Expt Neuroregenerat, Salzburg, Austria; [Romanelli, Pasquale; Bieler, Lara; Scharler, Cornelia; Pachler, Karin; Kreutzer, Christina; Zaunmair, Pia; Jakubecova, Dominika; Mrowetz, Heike; Benedetti, Bruno; Rivera, Francisco J.; Aigne…	Paracelsus Private Medical University; Paracelsus Private Medical University; Paracelsus Private Medical University; Paracelsus Private Medical University; Universidad Austral de Chile; Universidad Austral de Chile; Paracelsus Private Medical University	Couillard-Despres, S (通讯作者)，Paracelsus Med Univ, Inst Expt Neuroregenerat, Salzburg, Austria.;Couillard-Despres, S (通讯作者)，Spinal Cord Injury & Tissue Regenerat Ctr Salzbur, Salzburg, Austria.;Couillard-Despres, S (通讯作者)，Austrian Cluster Tissue Regenerat, Vienna, Austria.	s.couillard-despres@pmu.ac.at	Rohde, Eva/V-5766-2017; Bieler, Lara/AAT-6848-2020; Rivera, Francisco J./D-7398-2015; Strunk, Dirk/V-4598-2017; Benedetti, Bruno/Q-4554-2016	Rohde, Eva/0000-0001-8692-886X; Bieler, Lara/0000-0002-1197-0403; Aigner, Ludwig/0000-0002-1653-8046; Rivera, Francisco J./0000-0001-7895-6318; Strunk, Dirk/0000-0003-1810-867X; Benedetti, Bruno/0000-0002-4286-5067	Interreg Program Project Exothera [IT-AT 1036]; Wiss 2025 Program Project ExtraNeu (Land Salzburg); Austrian Agency for International Cooperation in Education and Research [HR 02/2018]; Paracelsus Medical University Research Fund [PMU-FFF R-19/01/117-ROM]; Chilean Comision Nacional de Investigacion Cientifica y Tecnologica (CONICYT) FONDECYT Program Regular Grant [1161787]; Chilean CONICYT PCI Pr…	Interreg Program Project Exothera; Wiss 2025 Program Project ExtraNeu (Land Salzburg); Austrian Agency for International Cooperation in Education and Research; Paracelsus Medical University Research Fund; Chilean Comision Nacional de Investigacion Cientifica y Tecnologica (CONICYT) FONDECYT Program Regular Grant; Chilean CONICYT PCI Program; Chilean CONICYT FONDEF-IDeA Program	This work was supported through funding from Interreg Program Project Exothera IT-AT 1036; the Wiss 2025 Program Project ExtraNeu (Land Salzburg); the Austrian Agency for International Cooperation in Education and Research, Project No. HR 02/2018; and the Paracelsus Medical University Research Fund PMU-FFF R-19/01/117-ROM. In addition, this project received also support from the Chilean Comision …		45	52	53	4	16	FRONTIERS MEDIA SA	LAUSANNE	AVENUE DU TRIBUNAL FEDERAL 34, LAUSANNE, CH-1015, SWITZERLAND	1664-2295			FRONT NEUROL	Front. Neurol.	NOV 29	2019	10
J	Shen, YP; Cai, JY				Shen, Yunpeng; Cai, Junying			The Importance of Using Exosome-Loaded miRNA for the Treatment of Spinal Cord Injury	MOLECULAR NEUROBIOLOGY			English	Article						Exosomes; miRNA; Spinal cord injury; Treatment; Stem cells	MICRORNA; DELIVERY; BIOLOGY; REGENERATION; HYDROGEL; VESICLES; RECOVERY; GROWTH; CELLS	Spinal cord injury (SCI) is a major traumatic disease of the central nervous system characterized by high rates of disability and mortality. Many studies have shown that SCI can be divided into the two stages of primary and secondary injury. Primary injury leads to pathophysiological changes, while consequential injury is even more fatal, including a series of harmful reactions that expand the sc…	[Shen, Yunpeng; Cai, Junying] Nanchang Univ, Dept Anesthesiol, Affiliated Hosp 2, Nanchang 330006, Jiangxi, Peoples R China	Nanchang University	Cai, JY (通讯作者)，Nanchang Univ, Dept Anesthesiol, Affiliated Hosp 2, Nanchang 330006, Jiangxi, Peoples R China.	caijyefy@126.com		, yunpeng/0000-0002-8702-7032					71	1	1	9	9	SPRINGER	NEW YORK	ONE NEW YORK PLAZA, SUITE 4600, NEW YORK, NY, UNITED STATES	0893-7648	1559-1182		MOL NEUROBIOL	Mol. Neurobiol.	FEB	2023	60	2
J	Ijaz, S; Mohammed, I; Gholaminejhad, M; Mokhtari, T; Akbari, M; Hassanzadeh, G				Ijaz, Sahar; Mohammed, Ibrahim; Gholaminejhad, Morteza; Mokhtari, Tahmineh; Akbari, Mohammad; Hassanzadeh, Gholamreza			Modulating Pro-inflammatory Cytokines, Tissue Damage Magnitude, and Motor Deficit in Spinal Cord Injury with Subventricular Zone-Derived Extracellular Vesicles	JOURNAL OF MOLECULAR NEUROSCIENCE			English	Article						Subventricular zone; Extracellular vesicles; Spinal cord injury; Inflammation; Pro-inflammatory cytokines; Locomotor activity; Rat	NEURAL STEM-CELLS; EXOSOMES; APOPTOSIS; RECOVERY; FUTURE	Background The upregulation of TNF-alpha, IL-1 beta, IL-18, and IL-6 exacerbates the spinal cord injury by amplifying the neuroinflammation. Impeding the release and activation of these cytokines can stop the progression of lesion and promote healing. Modulating the inflammatory response with subventricular zone-derived extracellular vesicles (SVZ-EVs) is one highly promising approach. Methods an…	[Ijaz, Sahar; Mohammed, Ibrahim; Gholaminejhad, Morteza; Akbari, Mohammad; Hassanzadeh, Gholamreza] Univ Tehran Med Sci, Sch Med, Dept Anat, Tehran, Iran; [Mokhtari, Tahmineh] Inst Psychol, CAS Key Lab Mental Hlth, Beijing, Peoples R China; [Mokhtari, Tahmineh] Univ Chinese Acad Sci, Dept Psychol, Beijing, Peoples R China	Tehran University of Medical Sciences; Chinese Academy of Sciences; University of Chinese Academy of Sciences, CAS	Hassanzadeh, G (通讯作者)，Univ Tehran Med Sci, Sch Med, Dept Anat, Tehran, Iran.	hassanzadeh@tums.ac.ir	Gholaminejhad, Morteza/R-6774-2019; Mokhtari, Tahmineh/E-8308-2017	Gholaminejhad, Morteza/0000-0001-9265-0569; Mokhtari, Tahmineh/0000-0002-4126-7102; Mohammed, Ibrahim/0000-0002-4410-6507	Tehran University of Medical Sciences and Health Services [IR.TUMS.VCR.REC.139.260] Funding Source: Medline	Tehran University of Medical Sciences and Health Services(Tehran University of Medical Sciences)			49	18	18	2	7	HUMANA PRESS INC	TOTOWA	999 RIVERVIEW DRIVE SUITE 208, TOTOWA, NJ 07512 USA	0895-8696	1559-1166		J MOL NEUROSCI	J. Mol. Neurosci.	MAR	2020	70	3
J	Wu, X; Wang, LT; Cong, M; Shen, M; He, QR; Ding, F; Shi, HY				Wu, Xia; Wang, Liting; Cong, Meng; Shen, Mi; He, Qianru; Ding, Fei; Shi, Haiyan			Extracellular vesicles from skin precursor-derived Schwann cells promote axonal outgrowth and regeneration of motoneurons via Akt/mTOR/p70S6K pathway	ANNALS OF TRANSLATIONAL MEDICINE			English	Article						Skin precursor-derived Schwann cells (SKP-SCs); motoneurons; extracellular vesicles (EVs); axonal regeneration; Akt/mTOR/p70S6K	SPINAL-CORD-INJURY; EXOSOMES; TRANSPLANTATION; RECOVERY	Background: Skin precursor-derived Schwann cells (SKP-SCs) have been shown to benefit the recovery of spinal cord injury (SCI) and peripheral nerve injury (PNI) with motor dysfunction. However, the effect of extracellular vesicles (EVs) from SKP-SCs responsible for neuroregeneration remains unknown. Methods: Based on the obtainment and identification of rat SKP-SCs and their derived EVs, the prim…	[Wu, Xia; Cong, Meng; Shen, Mi; He, Qianru; Ding, Fei; Shi, Haiyan] Nantong Univ, Key Lab Neuroregenerat, 19 Qixiu Rd, Nantong, Peoples R China; [Wu, Xia; Cong, Meng; Shen, Mi; He, Qianru; Ding, Fei; Shi, Haiyan] Nantong Univ, Jiangsu & Minist Educ, 19 Qixiu Rd, Nantong, Peoples R China; [Wu, Xia; Cong, Meng; Shen, Mi; He, Qianru; Ding, Fei; Shi, Haiyan] Nantong Univ, Coinnovat Ctr Neuroregenerat…	Nantong University; Nantong University; Nantong University; Nantong University; Nantong University	Ding, F; Shi, HY (通讯作者)，Nantong Univ, Key Lab Neuroregenerat, 19 Qixiu Rd, Nantong, Peoples R China.;Ding, F; Shi, HY (通讯作者)，Nantong Univ, Jiangsu & Minist Educ, 19 Qixiu Rd, Nantong, Peoples R China.;Ding, F; Shi, HY (通讯作者)，Nantong Univ, Coinnovat Ctr Neuroregenerat, 19 Qixiu Rd, Nantong, Peoples R China.	dingfei@ntu.edu.cn; haiyansh@ntu.edu.cn			National Key Technologies Research and Development Program of China [2017YFA0104700]; National Natural Science Foundation of China [31870977]; Jiangsu Provincial Key Medical Center of China	National Key Technologies Research and Development Program of China(National Key Technology R&D Program); National Natural Science Foundation of China(National Natural Science Foundation of China (NSFC)); Jiangsu Provincial Key Medical Center of China	This work was supported by the National Key Technologies Research and Development Program of China (2017YFA0104700), National Natural Science Foundation of China (NSFC; 31870977), and Jiangsu Provincial Key Medical Center of China.		48	12	12	2	13	AME PUBLISHING COMPANY	SHATIN	FLAT-RM C 16F, KINGS WING PLAZA 1, NO 3 KWAN ST, SHATIN, HONG KONG 00000, PEOPLES R CHINA	2305-5839	2305-5847		ANN TRANSL MED	ANN. TRANSL. MED.	DEC	2020	8	24
J	Jung, J; Uesugi, N; Jeong, NY; Park, BS; Konishi, H; Kiyama, H				Jung, J.; Uesugi, N.; Jeong, N. Y.; Park, B. S.; Konishi, H.; Kiyama, H.			INCREASE OF TRANSCRIPTION FACTOR EB (TFEB) AND LYSOSOMES IN RAT DRG NEURONS AND THEIR TRANSPORTATION TO THE CENTRAL NERVE TERMINAL IN DORSAL HORN AFTER NERVE INJURY	NEUROSCIENCE			English	Article						lysosomal exocytosis; dorsal horn; spinal nerve injury; dorsal root ganglion neurons; microglia	ATP RELEASE; SPINAL MICROGLIA; NEUROPATHIC PAIN; ANOCOCCYGEUS MUSCLE; CELLULAR CLEARANCE; PERIPHERAL-NERVE; MEMBRANE REPAIR; EXOCYTOSIS; RECEPTORS; SYNAPTOSOMES	In the spinal dorsal horn (DH), nerve injury activates microglia and induces neuropathic pain. Several studies clarified an involvement of adenosine triphosphate (ATP) in the microglial activation. However, the origin of ATP together with the release mechanism is unclear. Recent in vitro study revealed that an ATP marker, quinacrine, in lysosomes was released from neurite terminal of dorsal root …	[Jung, J.; Park, B. S.] Kyung Hee Univ, Sch Med, Dept Anat & Neurobiol, Seoul 130701, South Korea; [Uesugi, N.; Konishi, H.; Kiyama, H.] Nagoya Univ, Grad Sch Med, Dept Funct Anat & Neurosci, Showa Ku, Nagoya, Aichi 4668550, Japan; [Jeong, N. Y.] Dong A Univ, Coll Med, Hub Regulat Ctr, Dept Anat & Cell Biol & Mitochondria, Busan 602714, South Korea; [Jung, J.; Uesugi, N.; Konishi, H.; Kiyama, H.]…	Kyung Hee University; Nagoya University; Dong A University; Japan Science & Technology Agency (JST)	Kiyama, H (通讯作者)，Nagoya Univ, Grad Sch Med, Dept Funct Anat & Neurosci, Showa Ku, 65 Tsurumaicho, Nagoya, Aichi 4668550, Japan.	kiyama@med.nagoya-u.ac.jp	KONISHI, Hiroyuki/M-8871-2014; Kiyama, Hiroshi/M-8867-2014	Kiyama, Hiroshi/0000-0001-5963-046X; Konishi, Hiroyuki/0000-0002-4321-8339	CREST, JST, Japan; Ministry of Education, Science, Sports and Culture of Japan (MEXT); Basic Science Research Program through the National Research Foundation of Korea (NRF) - Ministry of Science, ICT and Future Planning [2015R1A2A2A01002735, 2015R1C1A1A02036863]; Grants-in-Aid for Scientific Research [25830050] Funding Source: KAKEN	CREST, JST, Japan(Japan Science & Technology Agency (JST)Core Research for Evolutional Science and Technology (CREST)); Ministry of Education, Science, Sports and Culture of Japan (MEXT)(Ministry of Education, Culture, Sports, Science and Technology, Japan (MEXT)); Basic Science Research Program through the National Research Foundation of Korea (NRF) - Ministry of Science, ICT and Future Planning…	This study was partially supported by CREST, JST, Japan and a Grant-in-Aid for Scientific Research from the Ministry of Education, Science, Sports and Culture of Japan (MEXT) and Basic Science Research Program through the National Research Foundation of Korea (NRF) funded by the Ministry of Science, ICT and Future Planning (J. Jung, 2015R1A2A2A01002735; N. Y. Jeong, 2015R1C1A1A02036863).		50	8	9	0	6	PERGAMON-ELSEVIER SCIENCE LTD	OXFORD	THE BOULEVARD, LANGFORD LANE, KIDLINGTON, OXFORD OX5 1GB, ENGLAND	0306-4522	1873-7544		NEUROSCIENCE	Neuroscience	JAN 28	2016	313
J	OTSUKA, H; MATSUDA, S; FUJITA, H; MATSUDA, Y; SHIBATA, T; URYU, K; SAKANAKA, M				OTSUKA, H; MATSUDA, S; FUJITA, H; MATSUDA, Y; SHIBATA, T; URYU, K; SAKANAKA, M			LOCALIZATION OF BASIC FIBROBLAST GROWTH-FACTOR (BFGF)-LIKE IMMUNOREACTIVITY IN NEURAL CIRCUITS INNERVATING THE GASTROCNEMIUS-MUSCLE, WITH REFERENCE TO THE DIRECTION OF BFGF TRANSPORT	ARCHIVES OF HISTOLOGY AND CYTOLOGY			English	Article							FGF-LIKE IMMUNOREACTIVITY; ADULT-RAT BRAIN; BOVINE BRAIN; RETROGRADE TRANSPORT; MASSETER MUSCLE; NEURONS; PITUITARY; CELLS; PROLIFERATION; PROTEINS	An antiserum against basic fibroblast growth factor (bFGF), characterized by immunoblot, was firstly used to immunolocalize bFGF-like materials in dorsal root ganglion (DRG) neurons, spinal motoneurons and their processes innervating the gastrocnemius muscle, and then secondly to determine the direction of bFGF transport in the processes by nerve ligation or nerve section experiments. Light and e…	EHIME UNIV, SCH MED, DEPT ANAT, SHIGENOBU, EHIME 79102, JAPAN; EHIME UNIV, DEPT ORTHOPED, SHIGENOBU, EHIME 79102, JAPAN	Ehime University; Ehime University									34	6	6	0	0	INT SOC HISTOLOGY & CYTOLOGY	NIIGATA	C/O DIV MICROSCOPIC ANAT&BIO-IMAGING, NIIGATA UNIV GRAD SCH MED & DENTAL SCI, 1-757 ASAHIMACHI-DORI, NIIGATA, CHUO-KU 951-8510, JAPAN	0914-9465	1349-1717		ARCH HISTOL CYTOL	Arch. Histol. Cytol.	JUN	1993	56	2
J	LI, JY; KLINGPETERSEN, A; DAHLSTROM, A				LI, JY; KLINGPETERSEN, A; DAHLSTROM, A			INFLUENCE OF SPINAL-CORD TRANSECTION ON THE PRESENCE AND AXONAL-TRANSPORT OF CGRP-LIKE, CHROMOGRANIN-A-LIKE, VIP-LIKE, SYNAPSIN I-LIKE, AND SYNAPTOPHYSIN-LIKE IMMUNOREACTIVITIES IN RAT MOTOR-NERVE	JOURNAL OF NEUROBIOLOGY			English	Article						SPINAL TRANSECTION; AXONAL TRANSPORT; CYTOFLUOROMETRIC SCANNING; PEPTIDES; SYNAPTIC VESICLES; IMMUNOFLUORESCENCE	GENE-RELATED PEPTIDE; SYNAPTIC VESICLES; (CGRP)-LIKE IMMUNOREACTIVITY; IMMUNOHISTOCHEMICAL EVIDENCE; CHOLINE-ACETYLTRANSFERASE; ACETYLCHOLINE-RECEPTOR; NEUROMUSCULAR-JUNCTION; LUMBAR MOTONEURONS; SYMPATHETIC-NERVES; SKELETAL-MUSCLE	Using immunofluorescence and cytofluorimetric scanning (CFS), we investigated the short-term (1-7 days) influence of lower thoracic spinal cord transection on lumbar motor neurons. The content of calcitonin gene-related peptide- (CGRP) like immunoreactivity (LI), chromogranin A (Chr A)-LI, vasoactive intestinal polypeptide (VIP)-LI, Syn I-LI, and synaptophysin (p38)-LI in motor perikarya, and the…			LI, JY (通讯作者)，UNIV GOTEBORG,INST NEUROBIOL,DEPT HISTOL,MEDICINEREGATAN 5,S-41390 GOTHENBURG,SWEDEN.								44	38	38	0	1	JOHN WILEY & SONS INC	NEW YORK	605 THIRD AVE, NEW YORK, NY 10158-0012	0022-3034			J NEUROBIOL	J. Neurobiol.	OCT	1992	23	8
J	Cheng, JY; Chen, Z; Liu, C; Zhong, M; Wang, SH; Sun, YJ; Wen, HQ; Shu, T				Cheng, Jiyun; Chen, Zheng; Liu, Can; Zhong, Mei; Wang, Shihuan; Sun, Yongjian; Wen, Huiquan; Shu, Tao			Bone mesenchymal stem cell-derived exosomes-loaded injectable hydrogel for minimally invasive treatment of spinal cord injury	NANOMEDICINE			English	Article						bone mesenchymal stem cell; exosome; injectable hydrogel; spinal cord injury; tissue engineering	HEPARIN-POLOXAMER; FUNCTIONAL RECOVERY; NERVE REGENERATION; PROMOTES; RELEASE; PEPTIDE	Aim: Bone mesenchymal stem cell-derived exosomes (Exos) have been shown to exert therapeutic effects in spinal cord injury (SCI). In this study, we aimed to apply bioengineering approaches to promote Exo retention and their sustained release for SCI repair. Materials & methods: 3D gelatin methacrylate hydrogel (GelMA) was used as a transplanted Exo delivery system (GelMA-Exos). The viability, pro…	[Cheng, Jiyun] Jinan Univ, Sch Basic Med & Publ Hlth, Guangzhou 510630, Peoples R China; [Chen, Zheng] Sun Yat Sen Univ, Dept Stomatol, Affiliated Hosp 3, Guangzhou 510630, Peoples R China; [Liu, Can] Zhejiang Univ, Dept Orthoped Surg, Sch Med, Affiliated Hosp 1, Hangzhou 310003, Peoples R China; [Zhong, Mei] Sun Yat Sen Univ, Ctr Canc, Collaborat Innovat Ctr Canc Med, Intens Care Unit,State Key …	Jinan University; Sun Yat Sen University; Zhejiang University; State Key Lab Oncology South China; Sun Yat Sen University; Sun Yat Sen University; Southern Medical University - China; Sun Yat Sen University; Shenzhen University	Sun, YJ (通讯作者)，Southern Med Univ, Ctr Orthoped Surg, Affiliated Hosp 3, Dept Pediat Orthoped, Guangzhou 510515, Peoples R China.;Wen, HQ (通讯作者)，Sun Yat Sen Univ, Affiliated Hosp 3, Dept Radiol, Guangzhou 510630, Peoples R China.;Shu, T (通讯作者)，Shenzhen Univ, Hlth Sci Ctr, South China Hosp, Dept Spine Surg, Shenzhen 518116, Peoples R China.	nysysyj@163.com; wenhq5@mail.sysu.edu.cn; shutao2019@126.com			Fundamental Research Funds for the Central Universities [20ykpy32]	Fundamental Research Funds for the Central Universities(Fundamental Research Funds for the Central Universities)	The study was supported by the Fundamental Research Funds for the Central Universities (20ykpy32). The authors have no other relevant affiliations or financial involvement with any organization or entity with a financial interest in or financial conflict with the subject matter or materials discussed in the manuscript apart from those disclosed. No writing assistance was utilized in the productio…		39	18	18	29	132	FUTURE MEDICINE LTD	LONDON	UNITEC HOUSE, 3RD FLOOR, 2 ALBERT PLACE, FINCHLEY CENTRAL, LONDON, N3 1QB, ENGLAND	1743-5889	1748-6963		NANOMEDICINE-UK	Nanomedicine	AUG	2021	16	18
J	Huang, JH; Fu, CH; Xu, Y; Yin, XM; Cao, Y; Lin, FY				Huang, Jiang-Hu; Fu, Chun-Hui; Xu, Yang; Yin, Xiao-Ming; Cao, Yong; Lin, Fei-Yue			Extracellular Vesicles Derived from Epidural Fat-Mesenchymal Stem Cells Attenuate NLRP3 Inflammasome Activation and Improve Functional Recovery After Spinal Cord Injury	NEUROCHEMICAL RESEARCH			English	Article						Epidural fat-mesenchymal stem cells extracellular vesicles (EF-MSCs-extracellular vesicles); NLRP3 inflammasome; Apoptosis; Functional recovery; Spinal cord injury (SCI)	DOWN-REGULATION; RAT MODEL; EXOSOMES; TRANSPLANTATION; EXPRESSION; APOPTOSIS; HISTOPATHOLOGY; BIOGENESIS; SURVIVAL; PROTEIN	Spinal cord injury (SCI) is a devastating event which caused high mortality and morbidity. Recently, nucleotide-binding domain-like receptor protein 3 (NLRP3) inflammasome has been showed to act a critical t role in the secondly injury phase of SCI. In current study, we aimed to investigate the effect and underlying molecular mechanisms of extracellular vesicles derived from epidural fat (EF)- me…	[Huang, Jiang-Hu; Xu, Yang; Yin, Xiao-Ming; Lin, Fei-Yue] Fujian Med Univ, Shengli Clin Med Coll, Fuzhou 350001, Peoples R China; [Huang, Jiang-Hu; Xu, Yang; Yin, Xiao-Ming; Lin, Fei-Yue] Fujian Med Univ, Fujian Prov Hosp, Dept Orthoped, Fuzhou 350001, Peoples R China; [Cao, Yong] Cent South Univ, Dept Spine Surg, Xiangya Hosp, Changsha 410008, Peoples R China; [Fu, Chun-Hui] Fuzhou Maixin Biotec…	Fujian Medical University; Fujian Medical University; Fujian Provincial Hospital; Central South University	Lin, FY (通讯作者)，Fujian Med Univ, Shengli Clin Med Coll, Fuzhou 350001, Peoples R China.;Lin, FY (通讯作者)，Fujian Med Univ, Fujian Prov Hosp, Dept Orthoped, Fuzhou 350001, Peoples R China.;Cao, Y (通讯作者)，Cent South Univ, Dept Spine Surg, Xiangya Hosp, Changsha 410008, Peoples R China.	huangjianghuxy@163.com; 814337930@qq.com; yangxuslhospital@163.com; 406102259@qq.com; caoyong1912@163.com; feiyuelinsl@sina.com		cao, yong/0000-0002-9618-4734	Fujian Provincial Hospital, Fujian province, China [2019HSJJ26, 2017LHJJ09]; Young and middle-aged Health and Family Planning Commission of Fujian province Talent Training Project [2017-ZQN-5]; Foundation of Natural and Science of Fujian Province, China [2017J05119, 2017J01243]; Science Foundation of Xiangya Hospital for Young Scholar [2017Q1]; Natural Science Foundation of Hunan Province [2019JJ…	Fujian Provincial Hospital, Fujian province, China; Young and middle-aged Health and Family Planning Commission of Fujian province Talent Training Project; Foundation of Natural and Science of Fujian Province, China; Science Foundation of Xiangya Hospital for Young Scholar; Natural Science Foundation of Hunan Province(Natural Science Foundation of Hunan Province); National Natural Science Foundat…	This work is supported by the high-level hospital grants from Fujian Provincial Hospital, Fujian province, China (No. 2017LHJJ09), the High-level hospital foster grants from Fujian Provincial Hospital, Fujian province, China (No: 2019HSJJ26), the Young and middle-aged Health and Family Planning Commission of Fujian province Talent Training Project (No. 2017-ZQN-5), the Foundation of Natural and S…		44	23	26	6	21	SPRINGER/PLENUM PUBLISHERS	NEW YORK	233 SPRING ST, NEW YORK, NY 10013 USA	0364-3190	1573-6903		NEUROCHEM RES	Neurochem. Res.	APR	2020	45	4
J	Ouyang, X; Han, XY; Chen, ZH; Fang, JF; Huang, XN; Wei, HB				Ouyang, Xi; Han, Xiaoyan; Chen, Zehong; Fang, Jiafeng; Huang, Xuna; Wei, Hongbo			MSC-derived exosomes ameliorate erectile dysfunction by alleviation of corpus cavernosum smooth muscle apoptosis in a rat model of cavernous nerve injury	STEM CELL RESEARCH & THERAPY			English	Article						Mesenchymal stem cells; Exosomes; Cavernous nerve injury; Erectile dysfunction; Apoptosis	SPARING RADICAL PROSTATECTOMY; SPINAL-CORD-INJURY; STEM-CELLS; EXTRACELLULAR VESICLES; FUNCTION RECOVERY; SONIC HEDGEHOG; ANGIOGENESIS; SILDENAFIL; COMMUNICATION; MECHANISMS	Background: This study investigated the therapeutic effects of MSC-derived exosomes (MSC-Exos) on erectile function in a rat model of cavernous nerve injury (CNI). Methods: MSCs were isolated from rat bone marrow and exosomes were isolated from the supernatants by ultracentrifugation. The tissue explant adherent method was used to isolate and culture corpus cavernosum smooth muscle cells (CCSMCs)…	[Ouyang, Xi; Chen, Zehong; Fang, Jiafeng; Wei, Hongbo] Sun Yat Sen Univ, Affiliated Hosp 3, Dept Gastrointestinal Surg, Tianhe Rd 600, Guangzhou 510630, Guangdong, Peoples R China; [Han, Xiaoyan; Huang, Xuna] Sun Yat Sen Univ, Affiliated Hosp 3, Cent Lab, Tianhe Rd 600, Guangzhou 510630, Guangdong, Peoples R China	Sun Yat Sen University; Sun Yat Sen University	Wei, HB (通讯作者)，Sun Yat Sen Univ, Affiliated Hosp 3, Dept Gastrointestinal Surg, Tianhe Rd 600, Guangzhou 510630, Guangdong, Peoples R China.	drweihb@126.com	han, xiao/HDN-9782-2022		Natural Science Foundation of Guangdong Province, China [2015A030313063]; Science and Technology Planning Project of Guangdong Province, China [2014B090901066]; Project 5010 from Sun Yat-Sen University [2015016]; Pearl River S&T Nova Program of Guangzhou [201806010007]; Natural Science Foundation of Guangdong Province [2017A030313505]	Natural Science Foundation of Guangdong Province, China(National Natural Science Foundation of Guangdong Province); Science and Technology Planning Project of Guangdong Province, China; Project 5010 from Sun Yat-Sen University; Pearl River S&T Nova Program of Guangzhou; Natural Science Foundation of Guangdong Province(National Natural Science Foundation of Guangdong Province)	The study was supported by grants from the Natural Science Foundation of Guangdong Province, China (No. 2015A030313063); the Science and Technology Planning Project of Guangdong Province, China (No. 2014B090901066); the Project 5010 from Sun Yat-Sen University (No. 2015016); the Pearl River S&T Nova Program of Guangzhou (No. 201806010007); the Natural Science Foundation of Guangdong Province (No.…		51	48	54	0	16	BMC	LONDON	CAMPUS, 4 CRINAN ST, LONDON N1 9XW, ENGLAND	1757-6512			STEM CELL RES THER	Stem Cell Res. Ther.	SEP 26	2018	9
J	Lee, JR; Kyung, JW; Kumar, H; Kwon, SP; Song, SY; Han, IB; Kim, BS				Lee, Ju-Ro; Kyung, Jae Won; Kumar, Hemant; Kwon, Sung Pil; Song, Seuk Young; Han, In-Bo; Kim, Byung-Soo			Targeted Delivery of Mesenchymal Stem Cell-Derived Nanovesicles for Spinal Cord Injury Treatment	INTERNATIONAL JOURNAL OF MOLECULAR SCIENCES			English	Article						exosome-mimetic extracellular nanovesicles; macrophages; mesenchymal stem cells; spinal cord injury	PROMOTE FUNCTIONAL RECOVERY; EXTRACELLULAR VESICLES; STROMAL CELLS; MACROPHAGE ACTIVATION; CONDITIONED MEDIUM; EXOSOMES; TRANSPLANTATION; BIODISTRIBUTION; NANOPARTICLES; ANGIOGENESIS	Due to the safety issues and poor engraftment of mesenchymal stem cell (MSC) implantation, MSC-derived exosomes have been spotlighted as an alternative therapy for spinal cord injury (SCI). However, insufficient productivity of exosomes limits their therapeutic potential for clinical application. Moreover, low targeting ability of unmodified exosomes is a critical obstacle for their further appli…	[Lee, Ju-Ro; Kwon, Sung Pil; Song, Seuk Young; Kim, Byung-Soo] Seoul Natl Univ, Sch Chem & Biol Engn, Seoul 08826, South Korea; [Kyung, Jae Won; Han, In-Bo] CHA Univ, CHA Bundang Med Ctr, Dept Neurosurg, Seongnam Si 13448, South Korea; [Kumar, Hemant] Natl Inst Pharmaceut Educ & Res Ahmedabad, Dept Pharmacol & Toxicol, Ahmadabad 382010, Gujarat, India; [Kim, Byung-Soo] Seoul Natl Univ, Inst Chem …	Seoul National University (SNU); Pochon Cha University; National Institute of Pharmaceutical Education & Research (NIPER); Seoul National University (SNU); Seoul National University (SNU)	Kim, BS (通讯作者)，Seoul Natl Univ, Sch Chem & Biol Engn, Seoul 08826, South Korea.;Han, IB (通讯作者)，CHA Univ, CHA Bundang Med Ctr, Dept Neurosurg, Seongnam Si 13448, South Korea.;Kim, BS (通讯作者)，Seoul Natl Univ, Inst Chem Proc, Seoul 08826, South Korea.;Kim, BS (通讯作者)，Seoul Natl Univ, Inst Engn Res, Seoul 08826, South Korea.	ljr0518@snu.ac.kr; kyungjaewon88@gmail.com; hemantbhave@gmail.com; skccdr@snu.ac.kr; sysong@snu.ac.kr; hanib@cha.ac.kr; byungskim@snu.ac.kr	Kumar, Hemant/G-4576-2018	Kumar, Hemant/0000-0002-6434-0245; Lee, Ju-Ro/0000-0001-7433-7536	National Research Foundation of Korea [2019M3A9H1103651]; Korea Health Industry Development Institute [HI18C0183, HR16C0002]; Ministry of Health and Welfare, Korea	National Research Foundation of Korea(National Research Foundation of Korea); Korea Health Industry Development Institute(Korea Health Industry Development Institute (KHIDI)); Ministry of Health and Welfare, Korea(Ministry of Health & Welfare (MOHW), Republic of Korea)	This study was supported by National Research Foundation of Korea (2019M3A9H1103651) and the Korea Health Industry Development Institute (HI18C0183 and HR16C0002) funded by the Ministry of Health and Welfare, Korea.		59	24	25	10	28	MDPI	BASEL	ST ALBAN-ANLAGE 66, CH-4052 BASEL, SWITZERLAND		1422-0067		INT J MOL SCI	Int. J. Mol. Sci.	JUN	2020	21	11
J	Sobkowicz, HM; Waclawik, AJ; August, BK				Sobkowicz, HM; Waclawik, AJ; August, BK			The astroglial cell that guides nerve fibers from growth cone to synapse in organotypic cultures of the fetal mouse spinal cord	SYNAPSE			English	Article						regeneration; differentiation; mitosis; glia limitans; electron microscopy	LONG TERM CULTURES; RADIAL GLIAL-CELLS; CATS VISUAL-CORTEX; AXONAL GUIDANCE; POSTNATAL-DEVELOPMENT; MONKEY NEOCORTEX; TISSUE-CULTURE; FINE-STRUCTURE; OPTIC-NERVE; PROLIFERATION	We present electron microscopic and autoradiographic studies done using organotypic cultures of spinal cord explants excised from 15 days of gestation mouse embryos. Nerve fibers growing from the spinal cord explant carry at their tips immature mitotic astrocytic cells that lead their growth cones. These glial cells divide only during the active phase of neuronal growth, and correspond ultrastruc…	Univ Wisconsin, Dept Neurol, Madison, WI 53706 USA; Univ Wisconsin, Med Sch Electron Microscopy Facil, Madison, WI 53706 USA	University of Wisconsin System; University of Wisconsin Madison; University of Wisconsin System; University of Wisconsin Madison	Sobkowicz, HM (通讯作者)，Univ Wisconsin, Dept Neurol, 1300 Univ Ave,75 Med Sci Bldg, Madison, WI 53706 USA.	hmsobkow@facstaff.wisc.edu			NIDCD NIH HHS [5R01DC 00517] Funding Source: Medline	NIDCD NIH HHS(United States Department of Health & Human ServicesNational Institutes of Health (NIH) - USANIH National Institute on Deafness & Other Communication Disorders (NIDCD))			69	5	5	0	0	WILEY	HOBOKEN	111 RIVER ST, HOBOKEN 07030-5774, NJ USA	0887-4476	1098-2396		SYNAPSE	Synapse	MAR 15	2006	59	4
J	Li, J; Li, XN; Jiang, X; Yang, M; Yang, R; Burnstock, G; Xiang, ZH; Yuan, HB				Li, Jian; Li, Xiangnan; Jiang, Xin; Yang, Mei; Yang, Rui; Burnstock, Geoffrey; Xiang, Zhenghua; Yuan, Hongbin			Microvesicles shed from microglia activated by the P2X7-p38 pathway are involved in neuropathic pain induced by spinal nerve ligation in rats	PURINERGIC SIGNALLING			English	Article						Microvesicles; Microglia; Neuropathic pain; Spinal nerve ligation, P2X7	SENSORY NEURONS; EXTRACELLULAR VESICLES; IL-1-BETA RELEASE; P2X(7) RECEPTOR; INJURY; CYTOKINES; MECHANISMS; EXPRESSION; CELLS; GLIA	Microglia are critical in the pathogenesis of neuropathic pain. In this study, we investigated the role of microvesicles (MVs) in neuropathic pain induced by spinal nerve ligation (SNL) in rats. First, we found that MVs shed from microglia were increased in the cerebrospinal fluid and dorsal horn of the spinal cord after SNL. Next, MVs significantly reduced paw withdrawal threshold (PWT) and paw …	[Li, Jian; Jiang, Xin; Yang, Mei; Yang, Rui; Yuan, Hongbin] Second Mil Med Univ, Changzheng Hosp, Dept Anesthesiol, 415 Fengyang Rd, Shanghai 200003, Peoples R China; [Li, Xiangnan] Third Peoples Hosp Yancheng, Dept Anesthesiol, Yancheng 224001, Peoples R China; [Burnstock, Geoffrey] UCL, Auton Neurosci Ctr, Sch Med, London, England; [Burnstock, Geoffrey] Univ Melbourne, Dept Pharmacol & Therapeu…	Naval Medical University; University of London; University College London; UCL Medical School; University of Melbourne; Naval Medical University	Yuan, HB (通讯作者)，Second Mil Med Univ, Changzheng Hosp, Dept Anesthesiol, 415 Fengyang Rd, Shanghai 200003, Peoples R China.;Xiang, ZH (通讯作者)，Second Mil Med Univ, Dept Neurobiol, MOE Key Lab Mol Neurobiol, Minist Educ, Shanghai 200433, Peoples R China.	xiang-zhenghua@163.com; jfjczyy@aliyun.com		, yuan/0000-0001-8468-4005; Jiang, Xin/0000-0002-1345-6635	National Natural Science Foundation of China [81371253]; Shanghai Municipal Education Commission [14ZZ083]; Shanghai Changzheng Hospital [2015CZQN01]	National Natural Science Foundation of China(National Natural Science Foundation of China (NSFC)); Shanghai Municipal Education Commission(Shanghai Municipal Education Commission (SHMEC)); Shanghai Changzheng Hospital	This work was funded by the National Natural Science Foundation of China (81371253), the Shanghai Municipal Education Commission (14ZZ083), and the Shanghai Changzheng Hospital (2015CZQN01).		50	31	32	2	7	SPRINGER	DORDRECHT	VAN GODEWIJCKSTRAAT 30, 3311 GZ DORDRECHT, NETHERLANDS	1573-9538	1573-9546		PURINERG SIGNAL	Purinergic Signal.	MAR	2017	13	1
J	Tilley, DM; Cedeno, DL; Vetri, F; Platt, DC; Vallejo, R				Tilley, Dana M.; Cedeno, David L.; Vetri, Francesco; Platt, David C.; Vallejo, Ricardo			Differential target multiplexed spinal cord stimulation programming modulates proteins involved in ion regulation in an animal model of neuropathic pain	MOLECULAR PAIN			English	Article						spinal cord stimulation; differential target multiplexed programming; proteomics; ion transport regulation; neuropathic pain model	POTASSIUM CHANNELS; L-SERINE; EXPRESSION; GLUTAMATE; CALCIUM; CELLS; CA2+; HYPERSENSITIVITY; MICROGLIA; DISEASE	The effect of spinal cord stimulation (SCS) using differential target multiplexed programming (DTMP) on proteins involved in the regulation of ion transport in spinal cord (SC) tissue of an animal model of neuropathic pain was evaluated in comparison to low rate (LR) SCS. Rats subjected to the spared nerve injury model (SNI) and implanted with a SCS lead were assigned to DTMP or LR and stimulated…	[Tilley, Dana M.; Cedeno, David L.; Platt, David C.; Vallejo, Ricardo] SGX Med LLC, Bloomington, IL USA; [Cedeno, David L.; Platt, David C.; Vallejo, Ricardo] Illinois Wesleyan Univ, Dept Psychol, 1312 Pk St, Bloomington, IL 61702 USA; [Vetri, Francesco; Vallejo, Ricardo] Natl Spine & Pain Ctr, Bloomington, IL USA	Illinois Wesleyan University	Cedeno, DL (通讯作者)，Illinois Wesleyan Univ, Dept Psychol, 1312 Pk St, Bloomington, IL 61702 USA.	dclumbrera@gmail.com		Cedeno, David/0000-0001-5421-802X; Tilley, Dana M./0000-0003-1884-1927	Millennium Pain Center	Millennium Pain Center	Thanks to Stimgenics and Millennium Pain Center for funding this research.		60	4	4	0	1	SAGE PUBLICATIONS INC	THOUSAND OAKS	2455 TELLER RD, THOUSAND OAKS, CA 91320 USA		1744-8069		MOL PAIN	Mol. Pain	JAN 19	2022	18
J	Ohta, K; Inokuchi, T; Gen, E; Chang, JW				Ohta, K; Inokuchi, T; Gen, E; Chang, JW			Ultrastructural study of anterograde transport of glial cell line-derived neurotrophic factor from dorsal root ganglion neurons of rats towards the nerve terminal	CELLS TISSUES ORGANS			English	Article						neurotrophic factor; glial cell line-derived neurotrophic factor; vesicle, dense cored; axotomy; rat	SENSORY NEURONS; SCIATIC-NERVE; SUBSTANCE-P; SPINAL-CORD; PRIMARY AFFERENTS; FACTOR GDNF; IN-VIVO; RECEPTOR; RET; EXPRESSION	The glial cell line-derived neurotrophic factor (GDNF) is a potent neurotrophic substance in the central and peripheral nervous systems. The present immunohistochemical study clarified the ultrastructural localization of GDNF-immunoreactive substance (GDNF-IR) accumulated at transfected sciatic nerve stumps and also at normal spinal dorsal horn, and has demonstrated that GDNF-IR products appear t…	Kurume Univ, Sch Med, Dept Anat & Histol, Kurume, Fukuoka 8300011, Japan	Kurume University	Ohta, K (通讯作者)，Kurume Univ, Sch Med, Dept Anat & Histol, 67 Asahi Machi, Kurume, Fukuoka 8300011, Japan.		Ohta, Keisuke/GSD-8525-2022						30	19	22	0	2	KARGER	BASEL	ALLSCHWILERSTRASSE 10, CH-4009 BASEL, SWITZERLAND	1422-6405			CELLS TISSUES ORGANS	Cells Tissues Organs		2001	169	4
J	Zhang, ZL; Yu, G; Liang, XN; Su, RB; Gong, ZH				Zhang, Zhi-Ling; Yu, Gang; Liang, Xiao-Nan; Su, Rui-Bin; Gong, Ze-Hui			Selective downregulation of vesicular glutamate transporter2 in ventral posterolateral nucleus of thalamus attenuates neuropathic mechanical allodynia in mice	EUROPEAN JOURNAL OF PHARMACOLOGY			English	Article						VGLUT2; ShRNA; Ventral posterolateral nucleus; Neuropathic pain	SPARED NERVE INJURY; VGLUT2 EXPRESSION; SPINAL-CORD; VENTROPOSTEROLATERAL NUCLEUS; SOMATOSENSORY THALAMUS; SCIATIC-NERVE; PAIN; NEURONS; RATS; MOUSE	Vesicular glutamate transporters (VGLUTs) transport glutamate into synaptic vesicles prior to exocytotic release. The expression pattern of VGLUT2 and studies of genetically modified mice have revealed that VGLUT2 contributes to neuropathic pain. We previously showed that VGLUT2 is upregulated in supraspinal regions including the thalamus in mice following spared nerve injury (SNI), and blocking …	[Zhang, Zhi-Ling; Yu, Gang; Liang, Xiao-Nan; Su, Rui-Bin; Gong, Ze-Hui] Beijing Inst Pharmacol & Toxicol, State Key Lab Toxicol & Med Countermeasures, Beijing Key Lab Neuropsychopharmacol, 27 Taiping Rd, Beijing 100850, Peoples R China	Academy of Military Medical Sciences - China	Yu, G; Su, RB (通讯作者)，Beijing Inst Pharmacol & Toxicol, State Key Lab Toxicol & Med Countermeasures, Beijing Key Lab Neuropsychopharmacol, 27 Taiping Rd, Beijing 100850, Peoples R China.	yglst@163.com; ruibinsu@126.com			National Natural Science Foundation of China [81200850]; Beijing Natural Science Foundation [7123224]; National Science and Technology Major Project of China [2012ZX09301003-001]	National Natural Science Foundation of China(National Natural Science Foundation of China (NSFC)); Beijing Natural Science Foundation(Beijing Natural Science Foundation); National Science and Technology Major Project of China	This work was supported by National Natural Science Foundation of China (81200850), Beijing Natural Science Foundation (7123224), and National Science and Technology Major Project of China (2012ZX09301003-001).		40	3	3	3	13	ELSEVIER SCIENCE BV	AMSTERDAM	PO BOX 211, 1000 AE AMSTERDAM, NETHERLANDS	0014-2999	1879-0712		EUR J PHARMACOL	Eur. J. Pharmacol.	JUN 5	2018	828
J	LI, JY; JAHN, R; DAHLSTROM, A				LI, JY; JAHN, R; DAHLSTROM, A			RAB3A, A SMALL GTP-BINDING PROTEIN, UNDERGOES FAST ANTEROGRADE TRANSPORT BUT NOT RETROGRADE TRANSPORT IN NEURONS	EUROPEAN JOURNAL OF CELL BIOLOGY			English	Article						AXONAL TRANSPORT; RAB3A; SYNAPTIC VESICLES; CLATHRIN; IMMUNOCYTOCHEMISTRY	SPINAL-CORD TRANSECTION; SYNAPSIN-I-LIKE; SYNAPTIC VESICLES; AXONAL-TRANSPORT; MEMBRANE-PROTEIN; CHROMOGRANIN-A; MOTOR NEURONS; NERVE; RAT; ASSOCIATION	Rab3a is a small GTP-binding protein that is associated with synaptic vesicles in neurons and that undergoes membrane dissociation-association paralleling the synaptic membrane cycle. Using the sciatic nerve as a model, we have studied the axonal transport of Rab3a by quantitative immunocytochemistry and immunoblotting and electron microscopy. Ligation of the sciatic nerve resulted in a progressi…	YALE UNIV,SCH MED,HOWARD HUGHES MED INST,NEW HAVEN,CT 06510; YALE UNIV,SCH MED,DEPT PHARMACOL,NEW HAVEN,CT 06510	Howard Hughes Medical Institute; Yale University; Yale University	LI, JY (通讯作者)，GOTHENBURG UNIV,DEPT ANAT & CELL BIOL,MEDICINAREGATAN 5,S-41390 GOTHENBURG,SWEDEN.			Jahn, Reinhard/0000-0003-1542-3498	NCI NIH HHS [P01 CA 46128] Funding Source: Medline	NCI NIH HHS(United States Department of Health & Human ServicesNational Institutes of Health (NIH) - USANIH National Cancer Institute (NCI))			34	28	29	0	0	WISSENSCHAFTLICHE VERLAG GMBH	STUTTGART 10	BIRKENWALDSTRASSE 44 POSTFACH 105339, W-7000 STUTTGART 10, GERMANY	0171-9335			EUR J CELL BIOL	Eur. J. Cell Biol.	AUG	1995	67	4
J	Sun, GD; Li, GQ; Li, DH; Huang, WJ; Zhang, RW; Zhang, H; Duan, YY; Wang, BC				Sun, Guodong; Li, Guangqiang; Li, Dehai; Huang, Wanjun; Zhang, Renwen; Zhang, Hua; Duan, Yuanyuan; Wang, Baocheng			hucMSC derived exosomes promote functional recovery in spinal cord injury mice via attenuating inflammation	MATERIALS SCIENCE & ENGINEERING C-MATERIALS FOR BIOLOGICAL APPLICATIONS			English	Article						Human umbilical cord mesenchymal stem cells; Exosomes; Macrophage; Inflammatory cytokines; Spinal cord injury	MESENCHYMAL STEM-CELLS; EXTRACELLULAR VESICLES; MEDIATED TRANSFER; MOUSE MODEL; IN-VITRO; MACROPHAGES; MICROVESICLES; MECHANISMS; MICROGLIA; NEURODEGENERATION	The exploration of effective spinal cord injury (SCI) healing still remain a great challenge due to the high morbidity, complex pathology and unclear targets. Human umbilical cord mesenchymal stem cells (hucMSC) play an important role in tissue regeneration. However, transplanting stem cells has a potential risk of teratogenicity. Recent studies have suggested that exosomes secreted by stem cells…	[Sun, Guodong; Li, Guangqiang; Li, Dehai; Huang, Wanjun; Zhang, Hua; Duan, Yuanyuan; Wang, Baocheng] Jinan Univ, Affiliated Hosp 1, Biomed Translat Res Inst, Guangzhou 510632, Guangdong, Peoples R China; [Sun, Guodong; Li, Guangqiang; Li, Dehai; Huang, Wanjun; Zhang, Hua; Duan, Yuanyuan; Wang, Baocheng] Jinan Univ, Guangdong Prov Key Lab Mol Immunol & Antibody Eng, Guangzhou 510632, Guangdong, Pe…	Jinan University; Jinan University; Jinan University	Duan, YY; Wang, BC (通讯作者)，Jinan Univ, Affiliated Hosp 1, Biomed Translat Res Inst, Guangzhou 510632, Guangdong, Peoples R China.;Duan, YY; Wang, BC (通讯作者)，Jinan Univ, Guangdong Prov Key Lab Mol Immunol & Antibody Eng, Guangzhou 510632, Guangdong, Peoples R China.	yyduan@jnu.edu.cn; wbczhz@163.com		sun, guodong/0000-0001-5336-368X; Li, Guangqiang/0000-0003-2447-1803	National Natural Science Foundation of China, China [31670969]; Guangdong Innovative and Entrepreneurial Research Program [201301S0105240297]; Key Program of Traditional Chinese Medicine of Guangdong Province [20173018]; National Science Foundation for Young Scientists of China, China [31500734]; China Postdoctoral Science Foundation [2015M572411]	National Natural Science Foundation of China, China(National Natural Science Foundation of China (NSFC)); Guangdong Innovative and Entrepreneurial Research Program; Key Program of Traditional Chinese Medicine of Guangdong Province; National Science Foundation for Young Scientists of China, China; China Postdoctoral Science Foundation(China Postdoctoral Science Foundation)	This work is supported by the National Natural Science Foundation of China, China (31670969), Guangdong Innovative and Entrepreneurial Research Program (201301S0105240297), Key Program of Traditional Chinese Medicine of Guangdong Province (20173018), the National Science Foundation for Young Scientists of China, China (31500734), China Postdoctoral Science Foundation (2015M572411).		65	156	168	9	114	ELSEVIER SCIENCE BV	AMSTERDAM	PO BOX 211, 1000 AE AMSTERDAM, NETHERLANDS	0928-4931	1873-0191		MAT SCI ENG C-MATER	Mater. Sci. Eng. C-Mater. Biol. Appl.	AUG 1	2018	89
J	Rhrich-Haddout, F; Kassar-Duchossoy, L; Bauchet, L; Destombes, J; Thiesson, D; Butler-Browne, G; Lyoussi, B; Baillet-Derbin, C; Horvat, JC				Rhrich-Haddout, F; Kassar-Duchossoy, L; Bauchet, L; Destombes, J; Thiesson, D; Butler-Browne, G; Lyoussi, B; Baillet-Derbin, C; Horvat, JC			Alpha-motoneurons of the injured cervical spinal cord of the adult rat can reinnervate the biceps brachii muscle by regenerating axons through peripheral nerve bridges: Combined ultrastructural and retrograde axonal tracing study	JOURNAL OF NEUROSCIENCE RESEARCH			English	Article						spinal cord injury; brachial plexus avulsion; peripheral nerve grafting; motoneuron ultrastructure; synaptic covering; muscle reinnervation	GAMMA-MOTONEURONS; MOTOR NUCLEI; C SYNAPSES; CAT; NEURONS; IMPLANTATION; RECOVERY; PERONEAL; ATROPHY; PLEXUS	Following our previous studies related to brachial plexus injury and repair, the present experimentation was designed to examine the ultrastructural features of those motoneurons of the locally injured cervical spinal cord of adult rats that were seen to regenerate into peripheral nerve (PN) bridges and to reinnervate nearby skeletal muscles. Here, the peripheral connection of the PN bridge was m…	Univ Paris 05, Neurobiol Lab, F-75270 Paris 06, France; Univ Paris 05, CNRS, URA 2115, F-75270 Paris, France; Fac Sci, Physiol Anim Lab, Fes, Morocco	UDICE-French Research Universities; Universite Paris Cite; Centre National de la Recherche Scientifique (CNRS); UDICE-French Research Universities; Universite Paris Cite; Sidi Mohamed Ben Abdellah University of Fez	Horvat, JC (通讯作者)，Univ Paris 05, Neurobiol Lab, 45 Rue St Peres, F-75270 Paris 06, France.		Mouly, Gillian/G-6595-2017	butler-browne, gillian/0000-0002-3431-242X					36	11	14	0	2	WILEY-LISS	NEW YORK	DIV JOHN WILEY & SONS INC, 605 THIRD AVE, NEW YORK, NY 10158-0012 USA	0360-4012			J NEUROSCI RES	J. Neurosci. Res.	JUN 1	2001	64	5
J	Zhai, X; Chen, K; Yang, H; Li, B; Zhou, TJK; Wang, HJ; Zhou, HP; Chen, SF; Zhou, XY; Wei, XZ; Bai, YS; Li, M				Zhai, Xiao; Chen, Kai; Yang, Huan; Li, Bo; Zhou, Tianjunke; Wang, Haojue; Zhou, Huipeng; Chen, Shaofeng; Zhou, Xiaoyi; Wei, Xiaozhao; Bai, Yushu; Li, Ming			Extracellular vesicles derived from CD73 modified human umbilical cord mesenchymal stem cells ameliorate inflammation after spinal cord injury	JOURNAL OF NANOBIOTECHNOLOGY			English	Article						Spinal cord injury; CD73; Extracellular vesicles; Mesenchymal stem cell; Inflammation	FUNCTIONAL RECOVERY; DRUG-DELIVERY; EXOSOMES; NANOCARRIERS; ACTIVATION; PROTECT; BRAIN; MICE	Background: Spinal cord injury (SCI) is an inflammatory condition, and excessive adenosine triphosphate (ATP) is released into the extracellular space, which can be catabolized into adenosine by CD73. Extracellular vesicles have been designed as nano drug carriers in many diseases. However, their impacts on delivery of CD73 after SCI are not yet known. We aimed to construct CD73 modified extracel…	[Zhai, Xiao; Chen, Kai; Yang, Huan; Li, Bo; Zhou, Huipeng; Chen, Shaofeng; Zhou, Xiaoyi; Wei, Xiaozhao; Bai, Yushu; Li, Ming] Naval Med Univ, Shanghai Changhai Hosp, Dept Orthoped, Shanghai 200433, Peoples R China; [Zhou, Tianjunke; Wang, Haojue] Naval Med Univ, Basic Med Coll, Shanghai 200433, Peoples R China	Naval Medical University; Naval Medical University	Wei, XZ; Bai, YS; Li, M (通讯作者)，Naval Med Univ, Shanghai Changhai Hosp, Dept Orthoped, Shanghai 200433, Peoples R China.	weixianzhao@126.com; spinebaiys@163.com; limingchspine@126.com	bai, yu/HLW-5287-2023		National Natural Science Foundation of China [81701199]; Pilot Project Clinical Collaboration of Traditional Chinese Medicine and Western Medicine for Major and Difficult Diseases [ZY[2018-2020] -FWTX2005]; Shanghai Science and Technology Commission Fund [17441900500, 16DZ0504000]; Foundation of Changhai Hospital [CH201717]	National Natural Science Foundation of China(National Natural Science Foundation of China (NSFC)); Pilot Project Clinical Collaboration of Traditional Chinese Medicine and Western Medicine for Major and Difficult Diseases; Shanghai Science and Technology Commission Fund; Foundation of Changhai Hospital	This study was supported by National Natural Science Foundation of China (81701199); Pilot Project Clinical Collaboration of Traditional Chinese Medicine and Western Medicine for Major and Difficult Diseases (ZY[2018-2020] -FWTX2005); Shanghai Science and Technology Commission Fund (17441900500, 16DZ0504000); Foundation of Changhai Hospital (CH201717).		70	21	21	9	36	BMC	LONDON	CAMPUS, 4 CRINAN ST, LONDON N1 9XW, ENGLAND		1477-3155		J NANOBIOTECHNOL	J. Nanobiotechnol.	SEP 8	2021	19	1
J	Liu, C; Hu, FQ; Jiao, GL; Guo, Y; Zhou, P; Zhang, YN; Zhang, Z; Yi, J; You, YG; Li, ZZ; Wang, H; Zhang, XS				Liu, Chao; Hu, Fanqi; Jiao, Genlong; Guo, Yue; Zhou, Pan; Zhang, Yuning; Zhang, Zhen; Yi, Jing; You, Yonggang; Li, Zhizhong; Wang, Hua; Zhang, Xuesong			Dental pulp stem cell-derived exosomes suppress M1 macrophage polarization through the ROS-MAPK-NF kappa B P65 signaling pathway after spinal cord injury	JOURNAL OF NANOBIOTECHNOLOGY			English	Article							EXTRACELLULAR VESICLES; ANGIOTENSIN-II; INFLAMMATION; ACTIVATION; RECOVERY; THERAPY; RAT; EXPRESSION; STROKE; KINASE	Stem cell-derived exosomes have recently been regarded as potential drugs for treating spinal cord injury (SCI) by reducing reactive oxygen species (ROS) and suppressing M1 macrophage polarization. However, the roles of ROS and exosomes in the process of M1 macrophage polarization are not known. Herein, we demonstrated that ROS can induce M1 macrophage polarization and have a concentration-depend…	[Liu, Chao; Jiao, Genlong; Guo, Yue; Zhou, Pan; You, Yonggang; Li, Zhizhong] Jinan Univ, Affiliated Hosp 1, Dept Orthopaed, Huangpu Ave West Rd, Guangzhou, Peoples R China; [Hu, Fanqi; Zhang, Zhen; Zhang, Xuesong] Chinese Peoples Liberat Army Gen Hosp, Dept Orthopaed, Beijing, Peoples R China; [Zhang, Yuning; Yi, Jing; You, Yonggang; Wang, Hua] Beijing Inst Radiat Med, Beijing, Peoples R China	Jinan University; Chinese People's Liberation Army General Hospital; Academy of Military Medical Sciences - China	Li, ZZ (通讯作者)，Jinan Univ, Affiliated Hosp 1, Dept Orthopaed, Huangpu Ave West Rd, Guangzhou, Peoples R China.;Zhang, XS (通讯作者)，Chinese Peoples Liberat Army Gen Hosp, Dept Orthopaed, Beijing, Peoples R China.;Wang, H (通讯作者)，Beijing Inst Radiat Med, Beijing, Peoples R China.	lizhizhongjdl@163.com; 18511712135@163.com; zhangxuesong301@126.com							67	9	9	16	57	BMC	LONDON	CAMPUS, 4 CRINAN ST, LONDON N1 9XW, ENGLAND		1477-3155		J NANOBIOTECHNOL	J. Nanobiotechnol.	FEB 2	2022	20	1
J	Nakazaki, M; Morita, T; Lankford, KL; Askenase, PW; Kocsis, JD				Nakazaki, Masahito; Morita, Tomonori; Lankford, Karen L.; Askenase, Philip W.; Kocsis, Jeffery D.			Small extracellular vesicles released by infused mesenchymal stromal cells target M2 macrophages and promote TGF-beta upregulation, microvascular stabilization and functional recovery in a rodent model of severe spinal cord injury	JOURNAL OF EXTRACELLULAR VESICLES			English	Article						blood-spinal cord barrier; exosomes; macrophages; mesenchymal stem; stromal cells; small extracellular vesicles; spinal cord injury; transforming growth factor-beta	STEM-CELLS; BONE-MARROW; INTRAVENOUS-INFUSION; EXOSOMES; GROWTH; INFLAMMATION; ANGIOGENESIS; ACTIVATION; EXPRESSION; PLASTICITY	Intravenous (IV) infusion of bone marrow-derived mesenchymal stem/stromal cells (MSCs) stabilizes the blood-spinal cord barrier (BSCB) and improves functional recovery in experimental models of spinal cord injury (SCI). Although IV delivered MSCs do not traffic to the injury site, IV delivered small extracellular vesicles (sEVs) derived from MSCs (MSC-sEVs) do and are taken up by a subset of M2 m…	[Nakazaki, Masahito; Morita, Tomonori; Lankford, Karen L.; Kocsis, Jeffery D.] Yale Univ, Sch Med, Dept Neurol, New Haven, CT 06520 USA; [Nakazaki, Masahito; Morita, Tomonori; Lankford, Karen L.; Kocsis, Jeffery D.] VA Connecticut Healthcare Syst, Ctr Neurosci & Regenerat Res, West Haven, CT USA; [Nakazaki, Masahito; Morita, Tomonori] Sapporo Med Univ, Sch Med, Res Inst Frontier Med, Dept Neural …	Yale University; US Department of Veterans Affairs; Veterans Health Administration (VHA); VA Connecticut Healthcare System; Sapporo Medical University; Yale University	Kocsis, JD (通讯作者)，Yale Univ, Sch Med, Neurosci Res Ctr 127A, Dept Vet Flairs Med Ctr, West Haven, CT 06516 USA.	jeffery.kocsis@yale.edu		NAKAZAKI, MASAHITO/0000-0003-3155-5116	Office of Academic Affiliations, Department of Veterans Affairs [B7335R, B9260L]; NiproCorp., Japan	Office of Academic Affiliations, Department of Veterans Affairs(US Department of Veterans Affairs); NiproCorp., Japan	Office of Academic Affiliations, Department of Veterans Affairs, Grant/Award Numbers: B7335R, B9260L; NiproCorp., Japan		69	30	30	5	29	WILEY	HOBOKEN	111 RIVER ST, HOBOKEN 07030-5774, NJ USA		2001-3078		J EXTRACELL VESICLES	J. Extracell. Vesicles	SEP	2021	10	11
J	Liu, W; Tang, PY; Wang, JX; Ye, W; Ge, XH; Rong, YL; Ji, CY; Wang, ZH; Bai, JL; Fan, J; Yin, GY; Cai, WH				Liu, Wei; Tang, Pengyu; Wang, Jiaxing; Ye, Wu; Ge, Xuhui; Rong, Yuluo; Ji, Chengyue; Wang, Zhuanghui; Bai, Jianling; Fan, Jin; Yin, Guoyong; Cai, Weihua			Extracellular vesicles derived from melatonin-preconditioned mesenchymal stem cells containing USP29 repair traumatic spinal cord injury by stabilizing NRF2	JOURNAL OF PINEAL RESEARCH			English	Article						extracellular vesicles; m(6)A; melatonin; microglia; macrophages polarization; spinal cord injury; USP29; NRF2	MICROGLIA; EXOSOMES; DEUBIQUITINATION; MECHANISMS; PROTEINS; PROTECTS; THERAPY; PATHWAY; CANCER; RNA	Spinal cord injury (SCI) is a devastating trauma that leads to irreversible motor and sensory dysfunction and is, so far, without effective treatment. Recently, however, nano-sized extracellular vesicles derived from preconditioned mesenchymal stem cells (MSCs) have shown great promise in treating various diseases, including SCI. In this study, we investigated whether extracellular vesicles (MEVs…	[Liu, Wei; Tang, Pengyu; Wang, Jiaxing; Ye, Wu; Ge, Xuhui; Rong, Yuluo; Ji, Chengyue; Wang, Zhuanghui; Fan, Jin; Yin, Guoyong; Cai, Weihua] Nanjing Med Univ, Dept Orthoped, Affiliated Hosp 1, Nanjing, Jiangsu, Peoples R China; [Bai, Jianling] Nanjing Med Univ, Sch Publ Hlth, Dept Biostat, Nanjing, Jiangsu, Peoples R China	Nanjing Medical University; Nanjing Medical University	Cai, WH (通讯作者)，Nanjing Med Univ, Dept Orthoped, Affiliated Hosp 1, Nanjing, Jiangsu, Peoples R China.	caiwhspine@sina.com	Cai, Weihua/P-4592-2014	Cai, Weihua/0000-0003-3544-4309	Six Talent Peaks Project in Jiangsu Province; National Natural Science Foundation of China	Six Talent Peaks Project in Jiangsu Province; National Natural Science Foundation of China(National Natural Science Foundation of China (NSFC))	Six Talent Peaks Project in Jiangsu Province; National Natural Science Foundation of China		78	25	26	13	41	WILEY	HOBOKEN	111 RIVER ST, HOBOKEN 07030-5774, NJ USA	0742-3098	1600-079X		J PINEAL RES	J. Pineal Res.	DEC	2021	71	4
J	Chen, YY; Tian, ZM; He, L; Liu, C; Wang, NX; Rong, LM; Liu, B				Chen, Yuyong; Tian, Zhenming; He, Lei; Liu, Can; Wang, Nangxiang; Rong, Limin; Liu, Bin			Exosomes derived from miR-26a-modified MSCs promote axonal regeneration via the PTEN/AKT/mTOR pathway following spinal cord injury	STEM CELL RESEARCH & THERAPY			English	Article						Mesenchymal stem cells; Exosomes; Spinal cord injury; Axonal regeneration; miR-26a; PTEN axis	MESENCHYMAL STEM-CELLS; FUNCTIONAL RECOVERY; BONE-MARROW; STROMAL CELLS; EXTRACELLULAR VESICLES; MEDIATED TRANSFER; RAT MODEL; PTEN; ANGIOGENESIS; INHIBITION	Background Exosomes derived from the bone marrow mesenchymal stem cell (MSC) have shown great potential in spinal cord injury (SCI) treatment. This research was designed to investigate the therapeutic effects of miR-26a-modified MSC-derived exosomes (Exos-26a) following SCI. Methods Bioinformatics and data mining were performed to explore the role of miR-26a in SCI. Exosomes were isolated from mi…	[Chen, Yuyong; Tian, Zhenming; He, Lei; Liu, Can; Wang, Nangxiang; Rong, Limin; Liu, Bin] Sun Yat Sen Univ, Affiliated Hosp 3, Dept Spine Surg, Guangzhou 510630, Guangdong, Peoples R China; [Chen, Yuyong; Tian, Zhenming; He, Lei; Liu, Can; Wang, Nangxiang; Rong, Limin; Liu, Bin] Guangdong Prov Ctr Qual Control Minimally Invas S, Guangzhou 510630, Guangdong, Peoples R China; [Chen, Yuyong; Tian, Z…	Sun Yat Sen University	Rong, LM; Liu, B (通讯作者)，Sun Yat Sen Univ, Affiliated Hosp 3, Dept Spine Surg, Guangzhou 510630, Guangdong, Peoples R China.	ronglm@mail.sysu.edu.cn; liubin6@mail.sysu.edu.cn		Rong, Limin/0000-0003-0373-7393	National Key Research and Development Program of China [2017YFA0105400]; National Natural Science Foundation of China [82072455, 81772349, 81772398, 81472122]; Key Research and Development Program of Guangdong Province [20180236]; Clinical Innovation Research Program of Guangzhou Regenerative Medicine and Health Guangdong Laboratory [2018GZR0201006]	National Key Research and Development Program of China; National Natural Science Foundation of China(National Natural Science Foundation of China (NSFC)); Key Research and Development Program of Guangdong Province; Clinical Innovation Research Program of Guangzhou Regenerative Medicine and Health Guangdong Laboratory	This study was supported by the following programs: (1) The National Key Research and Development Program of China (2017YFA0105400), (2) The National Natural Science Foundation of China (82072455, 81772349, 81772398, and 81472122), (3) The Key Research and Development Program of Guangdong Province (20180236), and (4) The Clinical Innovation Research Program of Guangzhou Regenerative Medicine and …		91	25	26	5	14	BMC	LONDON	CAMPUS, 4 CRINAN ST, LONDON N1 9XW, ENGLAND		1757-6512		STEM CELL RES THER	Stem Cell Res. Ther.	APR 5	2021	12	1
J	He, XL; Yang, L; Dong, K; Zhang, F; Liu, YC; Ma, B; Chen, YW; Hai, J; Zhu, RR; Cheng, LM				He, Xiaolie; Yang, Li; Dong, Kun; Zhang, Feng; Liu, Yuchen; Ma, Bei; Chen, Youwei; Hai, Jian; Zhu, Rongrong; Cheng, Liming			Biocompatible exosome-modified fibrin gel accelerates the recovery of spinal cord injury by VGF-mediated oligodendrogenesis	JOURNAL OF NANOBIOTECHNOLOGY			English	Article						Exosomes; Fibrin gel; Spinal cord injury; VGF; Oligodendrogenesis	SELF-HEALING HYDROGEL; DEGRADATION-PRODUCTS; PEPTIDE; IDENTIFICATION; PROLIFERATION; ASTROCYTES; MATRIX; REPAIR; MICE	Exosomes show potential for treating patients with spinal cord injury (SCI) in clinical practice, but the underlying repair mechanisms remain poorly understood, and biological scaffolds available for clinical transplantation of exosomes have yet to be explored. In the present study, we demonstrated the novel function of Gel-Exo (exosomes encapsulated in fibrin gel) in promoting behavioural and el…	[He, Xiaolie; Yang, Li; Dong, Kun; Zhang, Feng; Liu, Yuchen; Ma, Bei; Chen, Youwei; Hai, Jian; Zhu, Rongrong; Cheng, Liming] Tongji Univ, Key Lab Spine & Spinal Cord Injury Repair & Regen, Sch Life Sci & Technol, Orthopaed Dept,Tongji Hosp,Minist Educ,Sch Med, Shanghai 200065, Peoples R China	Tongji University	Zhu, RR; Cheng, LM (通讯作者)，Tongji Univ, Key Lab Spine & Spinal Cord Injury Repair & Regen, Sch Life Sci & Technol, Orthopaed Dept,Tongji Hosp,Minist Educ,Sch Med, Shanghai 200065, Peoples R China.	rrzhu@tongji.edu.cn; limingcheng@tongji.edu.cn	liu, yuchen/GYQ-6286-2022		International Cooperation Project of National Natural Science Foundation of China [81810001048]; National Natural Science Foundation of China [81922039, 81873994, 81820108013, 81901902, 31727801]; National Key Research and Development Program [2021YFA1101300]; Basic Research Project of Shanghai Science and Technology Commission [19JC1414700]; China Postdoctoral Science Foundation [2021M692430]; S…	International Cooperation Project of National Natural Science Foundation of China(National Natural Science Foundation of China (NSFC)); National Natural Science Foundation of China(National Natural Science Foundation of China (NSFC)); National Key Research and Development Program; Basic Research Project of Shanghai Science and Technology Commission; China Postdoctoral Science Foundation(China Pos…	This work was financially supported by the International Cooperation Project of National Natural Science Foundation of China (Grant No. 81810001048), the National Natural Science Foundation of China (Grant Nos. 81922039, 81873994, 81820108013, 81901902, and 31727801), the National Key Research and Development Program (Grant No. 2021YFA1101300), the Basic Research Project of Shanghai Science and T…		64	5	5	87	123	BMC	LONDON	CAMPUS, 4 CRINAN ST, LONDON N1 9XW, ENGLAND		1477-3155		J NANOBIOTECHNOL	J. Nanobiotechnol.	AUG 2	2022	20	1
J	Kim, HY; Kumar, H; Jo, MJ; Kim, J; Yoon, JK; Lee, JR; Kang, M; Choo, YW; Song, SY; Kwon, SP; Hyeon, T; Han, IB; Kim, BS				Kim, Han Young; Kumar, Hemant; Jo, Min-Jae; Kim, Jonghoon; Yoon, Jeong-Kee; Lee, Ju-Ro; Kang, Mikyung; Choo, Yeon Woong; Song, Seuk Young; Kwon, Sung Pil; Hyeon, Taeghwan; Han, In-Bo; Kim, Byung-Soo			Therapeutic Efficacy-Potentiated and Diseased Organ-Targeting Nanovesicles Derived from Mesenchymal Stem Cells for Spinal Cord Injury Treatment	NANO LETTERS			English	Article						Exosomes; iron oxide nanoparticles; mesenchymal stem cells; nanovesicles; spinal cord injury	EXTRACELLULAR VESICLES; STROMAL CELLS; CONDITIONED MEDIUM; BONE-MARROW; C-JUN; EXOSOMES; ANGIOGENESIS; BIODISTRIBUTION; NANOPARTICLES; COMMUNICATION	Human mesenchymal stem cell (hMSC)-derived exosomes have been spotlighted as a promising therapeutic agent for cell-free regenerative medicine. However, poor organ-targeting ability and insufficient therapeutic efficacy of systemically injected hMSC-exosomes were identified as critical limitations for their further applications. Therefore, in this study we fabricated iron oxide nanoparticle (IONP…	[Kim, Han Young; Kim, Jonghoon; Yoon, Jeong-Kee; Lee, Ju-Ro; Choo, Yeon Woong; Song, Seuk Young; Kwon, Sung Pil; Hyeon, Taeghwan; Kim, Byung-Soo] Seoul Natl Univ, Sch Chem & Biol Engn, Seoul 08826, South Korea; [Kumar, Hemant; Jo, Min-Jae; Han, In-Bo] CHA Univ, CHA Bundang Med Ctr, Dept Neurosurg, Seongnam Si 13488, South Korea; [Kang, Mikyung; Kim, Byung-Soo] Seoul Natl Univ, Interdisciplinary P…	Seoul National University (SNU); Pochon Cha University; Seoul National University (SNU); Institute for Basic Science - Korea (IBS); Seoul National University (SNU)	Kim, BS (通讯作者)，Seoul Natl Univ, Sch Chem & Biol Engn, Seoul 08826, South Korea.;Han, IB (通讯作者)，CHA Univ, CHA Bundang Med Ctr, Dept Neurosurg, Seongnam Si 13488, South Korea.;Kim, BS (通讯作者)，Seoul Natl Univ, Interdisciplinary Program Bioengn, Seoul 08826, South Korea.;Kim, BS (通讯作者)，Seoul Natl Univ, Inst Chem Proc, Seoul 08826, South Korea.	hanib@cha.ac.kr; byungskim@snu.ac.kr	Byung-Soo, Kim/O-2352-2013; Kumar, Hemant/G-4576-2018	Byung-Soo, Kim/0000-0001-5210-7430; Lee, Ju-Ro/0000-0001-7433-7536; Kumar, Hemant/0000-0002-6434-0245	National Research Foundation of Korea [2017R1A2B3005842, 2017R1C1B1011397]; Korea Health Industry Development Institute (KHIDI); Ministry of Health and Welfare, Republic of Korea [HI18C0183]	National Research Foundation of Korea(National Research Foundation of Korea); Korea Health Industry Development Institute (KHIDI)(Korea Health Industry Development Institute (KHIDI)); Ministry of Health and Welfare, Republic of Korea(Ministry of Health & Welfare (MOHW), Republic of Korea)	This study was supported by the National Research Foundation of Korea (2017R1A2B3005842 and 2017R1C1B1011397), Korea Health Industry Development Institute (KHIDI), and Ministry of Health and Welfare (HI18C0183), Republic of Korea.		44	100	104	6	105	AMER CHEMICAL SOC	WASHINGTON	1155 16TH ST, NW, WASHINGTON, DC 20036 USA	1530-6984	1530-6992		NANO LETT	Nano Lett.	AUG	2018	18	8
J	Jo, SM; Danscher, G; Schroder, HD; Suh, SW				Jo, Seung Mook; Danscher, Gorm; Schroder, Henrik D.; Suh, Sang Won			Depletion of vesicular zinc in dorsal horn of spinal cord causes increased neuropathic pain in mice	BIOMETALS			English	Article						zinc; spinal cord; pain; zinc transporter; autometallography	ENRICHED ZEN TERMINALS; LONG-TERM POTENTIATION; CENTRAL-NERVOUS-SYSTEM; SULFIDE-SILVER; EXTRACELLULAR AREA; SYNAPTIC VESICLES; DIPICOLINIC ACID; SELENIUM METHODS; NEURONAL SOMATA; ZN2+ INHIBITION	Zinc enriched (ZEN) neurons and terminals are abundant in the rodent spinal cord. Zinc ions have been suggested to modulate the excitability of primary afferent fibers believed to be important in nociceptive transmission. To test the hypothesis that vesicular zinc concentration is related to neuropathic pain we applied Chung's rodent pain model on BALB/c mice, and traced zinc transporter 3 (ZnT3)…	[Suh, Sang Won] UCSF, VA Med Ctr, Neurol Serv, San Francisco, CA 94121 USA; [Jo, Seung Mook] Gachon Med Sch, Dept Anat, Inchon 405760, South Korea; [Danscher, Gorm] Aarhus Univ, Dept Neurobiol, DK-8000 Aarhus C, Denmark; [Schroder, Henrik D.] Univ So Denmark, Dept Clin Pathol, DK-5000 Odense, Denmark	University of California System; University of California San Francisco; Gachon University; Aarhus University; University of Southern Denmark	Suh, SW (通讯作者)，UCSF, VA Med Ctr, Neurol Serv, 4150 Clement St, San Francisco, CA 94121 USA.	sang.suh@ucsf.edu	Schrøder, Henrik Daa/E-2077-2013	Schrøder, Henrik Daa/0000-0001-7588-235X					55	15	17	0	0	SPRINGER	DORDRECHT	VAN GODEWIJCKSTRAAT 30, 3311 GZ DORDRECHT, NETHERLANDS	0966-0844	1572-8773		BIOMETALS	Biometals	APR	2008	21	2
J	Li, R; Zhao, KC; Ruan, Q; Meng, CY; Yin, F				Li, Ran; Zhao, Kunchi; Ruan, Qing; Meng, Chunyang; Yin, Fei			Bone marrow mesenchymal stem cell-derived exosomal microRNA-124-3p attenuates neurological damage in spinal cord ischemia-reperfusion injury by downregulating Ern1 and promoting M2 macrophage polarization	ARTHRITIS RESEARCH & THERAPY			English	Article						Spinal cord ischemia-reperfusion injury; Exosome; MicroRNA-124-3p; Ern1; Macrophage M2	ACTIVATION; STRESS	Background Spinal cord ischemia-reperfusion injury (SCIRI) often leads to neurological damage and mortality. In this regard, understanding the pathology of SCIRI and preventing its development are of great clinic value. Methods Herein, we analyzed the role of bone marrow mesenchymal stem cell (BMMSC)-derived exosomal microRNA (miR)-124-3p in SCIRI. A SCIRI rat model was established, and the expre…	[Li, Ran; Zhao, Kunchi; Ruan, Qing; Meng, Chunyang; Yin, Fei] Jilin Univ, China Japan Union Hosp, Dept Spine Surg, 126 Xiantai St, Changchun 130033, Jilin, Peoples R China	Jilin University	Zhao, KC; Yin, F (通讯作者)，Jilin Univ, China Japan Union Hosp, Dept Spine Surg, 126 Xiantai St, Changchun 130033, Jilin, Peoples R China.	Kunchi2033@163.com; yinfei999@jlu.edu.cn			Grant of Health Commission of Jilin Province [2017 J053]; Department of Education of Jilin Province [JJKH20190083KJ]	Grant of Health Commission of Jilin Province; Department of Education of Jilin Province	This study was supported by the Grant of Health Commission of Jilin Province (Grant No.2017 J053) and the Grant of the Department of Education of Jilin Province (Grant No. JJKH20190083KJ).		23	55	60	5	32	BMC	LONDON	CAMPUS, 4 CRINAN ST, LONDON N1 9XW, ENGLAND	1478-6354	1478-6362		ARTHRITIS RES THER	Arthritis Res. Ther.	APR 9	2020	22	1
J	Wang, CG; Wang, M; Xia, KS; Wang, JK; Cheng, F; Shi, KS; Ying, LW; Yu, C; Xu, HB; Xiao, SN; Liang, CZ; Li, FC; Lei, B; Chen, QX				Wang, Chenggui; Wang, Min; Xia, Kaishun; Wang, Jingkai; Cheng, Feng; Shi, Kesi; Ying, Liwei; Yu, Chao; Xu, Haibin; Xiao, Shining; Liang, Chengzhen; Li, Fangcai; Lei, Bo; Chen, Qixin			A bioactive injectable self-healing anti-inflammatory hydrogel with ultralong extracellular vesicles release synergistically enhances motor functional recovery of spinal cord injury	BIOACTIVE MATERIALS			English	Article						Bioactive biomaterials; Multifunctional hydrogel; Extracellular vesicles release; Spinal cord injury repair	QUALITY-OF-LIFE; MACROPHAGE DEPLETION; FIBROTIC SCAR; DIFFERENTIATION; REGENERATION; DELIVERY; INFLAMMATION; INDIVIDUALS; EXPRESSION; APOPTOSIS	The repair and motor functional recovery after spinal cord injury (SCI) remains a worldwide challenge. The inflammatory microenvironment is one of main obstacles on inhibiting the recovery of SCI. Using mesenchymal stem cells (MSCs) derived extracellular vesicles to replace MSCs transplantation and mimic cell paracrine secretions provides a potential strategy for microenvironment regulation. Howe…	[Wang, Chenggui; Xia, Kaishun; Wang, Jingkai; Cheng, Feng; Shi, Kesi; Ying, Liwei; Yu, Chao; Xu, Haibin; Xiao, Shining; Liang, Chengzhen; Li, Fangcai; Chen, Qixin] Zhejiang Univ, Affiliated Hosp 2, Sch Med, Dept Orthoped Surg, Hangzhou 310009, Zhejiang, Peoples R China; [Wang, Min; Lei, Bo] Xi An Jiao Tong Univ, Coll Stomatol, Frontier Inst Sci & Technol, Key Lab Shaanxi Prov Craniofacial Precis …	Zhejiang University; Xi'an Jiaotong University	Li, FC; Chen, QX (通讯作者)，Zhejiang Univ, Affiliated Hosp 2, Sch Med, Dept Orthoped Surg, Hangzhou 310009, Zhejiang, Peoples R China.;Lei, B (通讯作者)，Xi An Jiao Tong Univ, Coll Stomatol, Frontier Inst Sci & Technol, Key Lab Shaanxi Prov Craniofacial Precis Med Res, Xian 710054, Peoples R China.	lifangcai@zju.edu.cn; rayboo@xjtu.edu.cn; zrcqx@zju.edu.cn		Jingkai, Wang/0000-0003-4905-3595; Chao, Yu/0000-0002-3744-9413	National Natural Science Foundation of China [51872224, 81772379, 81972096, 81902238]; Zhejiang Province Health Foundation, China [2018KY092, WKJ-ZJ-1903]; Nature Science Foundation of Zhejiang Province, China [LQ18H060003]	National Natural Science Foundation of China(National Natural Science Foundation of China (NSFC)); Zhejiang Province Health Foundation, China; Nature Science Foundation of Zhejiang Province, China(Natural Science Foundation of Zhejiang Province)	This work was supported by National Natural Science Foundation of China (Grant No. 51872224, 81772379, 81972096 and 81902238), Zhejiang Province Health Foundation, China (Grant No. 2018KY092, WKJ-ZJ-1903), Nature Science Foundation of Zhejiang Province, China (Grant No. LQ18H060003).		57	35	39	27	211	KEAI PUBLISHING LTD	BEIJING	16 DONGHUANGCHENGGEN NORTH ST, BEIJING, DONGHENG DISTRICT 100717, PEOPLES R CHINA		2452-199X		BIOACT MATER	Bioact. Mater.	AUG	2021	6	8
J	Hsu, JM; Shiue, SJ; Yang, KD; Shiue, HS; Hung, YW; Pannuru, P; Poongodi, R; Lin, HY; Cheng, JK				Hsu, Jong-Ming; Shiue, Sheng-Jie; Yang, Kuender D.; Shiue, Han-Shiang; Hung, Yi-Wei; Pannuru, Pavani; Poongodi, Raju; Lin, Hsin-Yi; Cheng, Jen-Kun			Locally Applied Stem Cell Exosome-Scaffold Attenuates Nerve Injury-Induced Pain in Rats	JOURNAL OF PAIN RESEARCH			English	Article						exosome; nerve injury; neuropathic pain; scaffold; spinal nerve ligation; stem cell	LIGATION; MICROENVIRONMENT; EXPRESSION; CYTOKINES; PROTEIN; REPAIR; MODEL	Purpose: Nerve injury-induced pain is difficult to treat. In this study, we developed an alginate scaffold with human umbilical cord mesenchymal stem cell exosomes (EX-SC) to treat nerve injury-induced pain. Materials and Methods: The scaffold was prepared and characterized for its physical traits and biocompatibility. In vitro studies of PC12 and HEK293 cells were used to evaluate the neuroprote…	[Hsu, Jong-Ming] Mackay Mem Hosp, Dept Urol, Taipei 10449, Taiwan; [Hsu, Jong-Ming] Mackay Jr Coll Med Nursing & Management, Taipei 11260, Taiwan; [Hsu, Jong-Ming; Cheng, Jen-Kun] Mackay Med Coll, Dept Med, New Taipei 252, Taiwan; [Shiue, Sheng-Jie; Hung, Yi-Wei; Pannuru, Pavani; Poongodi, Raju; Cheng, Jen-Kun] Mackay Mem Hosp, Dept Med Res, Taipei 10449, Taiwan; [Yang, Kuender D.] Mackay Med Col…	Mackay Memorial Hospital; Mackay Junior College of Medicine, Nursing & Management; Mackay Medical College; Mackay Memorial Hospital; Mackay Medical College; Mackay Memorial Hospital; National Yang Ming Chiao Tung University; National Yang Ming Chiao Tung University; National Taipei University of Technology; National Taipei University of Technology; Mackay Memorial Hospital	Lin, HY (通讯作者)，Natl Taipei Univ Technol, Dept Chem Engn & Biotechnol, 1,Sec 3,Zhongxiao E Rd, Taipei 106, Taiwan.;Cheng, JK (通讯作者)，Mackay Mem Hosp, Dept Anesthesiol, 92,Sec 2,Zhongshan N Rd, Taipei 10449, Taiwan.	hsinyibrunken@gmail.com; jkcheng@usa.net			Ministry of Science and Technology, Taiwan [MOST 105-2314B-195-003-MY3, 108-2314-B-195-006-MY3, 106-2811-B-195-001, 107-2811-B-195-500, 108-2811-B-195-500]; Mackay Memorial Hospital, Taipei, Taiwan [MMH-E-108-15, MMH-E-10915, MMH 10723, 10799, 107105, TT-10705, 10801, MMH-E-107-05]; National Taipei University of Technology [NTUT-MMH Joint Research Program] [NTUT-MMH-107-05, NTUT-MMH-108-01, 108DM…	Ministry of Science and Technology, Taiwan(Ministry of Science and Technology, Taiwan); Mackay Memorial Hospital, Taipei, Taiwan; National Taipei University of Technology [NTUT-MMH Joint Research Program]	This work was supported by grants from Ministry of Science and Technology, Taiwan [MOST 105-2314B-195-003-MY3 and 108-2314-B-195-006-MY3 (to J.K. C.); 106-2811-B-195-001 and 107-2811-B-195-500 (to S. J.S.); 108-2811-B-195-500 (to P.P.)]; Mackay Memorial Hospital, Taipei, Taiwan [MMH-E-108-15, MMH-E-10915, MMH 10723, 10799, 107105, TT-10705, 10801 (to J. K.C.); MMH-E-107-05 (to K.D.Y.)]; and Natio…		29	17	17	0	8	DOVE MEDICAL PRESS LTD	ALBANY	PO BOX 300-008, ALBANY, AUCKLAND 0752, NEW ZEALAND	1178-7090			J PAIN RES	J. Pain Res.		2020	13
J	Li, SQ; Huang, CY; Tu, C; Chen, RQ; Ren, XL; Qi, L; Li, ZH				Li, Shuangqing; Huang, Ciying; Tu, Chao; Chen, Ruiqi; Ren, Xiaolei; Qi, Lin; Li, Zhihong			Bone marrow mesenchymal stem cell-derived exosomes shuttling miR-150-5p alleviates mechanical allodynia in rats by targeting NOTCH2 in microglia	MOLECULAR MEDICINE			English	Article						Bone marrow mesenchymal stem cell; Exosome; miR-150-5p; NOTCH receptor 2; Mechanical allodynia; Microglia	NEUROPATHIC PAIN; SPINAL-CORD; HYPERALGESIA; ACTIVATION; THERAPY	Background This study probes into the function and mechanism of bone marrow mesenchymal stem cell (BMSC)-derived exosomes loaded with miR-150-5p in mechanical allodynia. Methods BMSCs were infected with miR-150-5p inhibition lentiviruses to obtain exosomes with low miR-150-5p expression. A L5 spinal nerve ligation (SNL) model was established in rats where exosomes, NOTCH2 overexpression/inhibitio…	[Li, Shuangqing] Cent South Univ, Xiangya Hosp 2, Dept Anesthesiol, Changsha 410010, Hunan, Peoples R China; [Huang, Ciying] Cent South Univ, Xiangya Hosp 2, Dept Ophthalmol, Changsha 410010, Hunan, Peoples R China; [Tu, Chao; Chen, Ruiqi; Ren, Xiaolei; Qi, Lin; Li, Zhihong] Cent South Univ, Xiangya Hosp 2, Dept Orthoped, 139 Renmin Rd, Changsha 410010, Hunan, Peoples R China; [Tu, Chao; Chen, Ru…	Central South University; Central South University; Central South University; Central South University	Li, ZH (通讯作者)，Cent South Univ, Xiangya Hosp 2, Dept Orthoped, 139 Renmin Rd, Changsha 410010, Hunan, Peoples R China.;Li, ZH (通讯作者)，Cent South Univ, Xiangya Hosp 2, Hunan Key Lab Tumor Models & Individualized Med, Changsha 410010, Hunan, Peoples R China.	lizhihong@csu.edu.cn	Ren, Xiao/HNS-0057-2023	Li, Zhihong/0000-0002-1944-9671	Scientific Research Launch Project for new employees of the Second Xiangya Hospital of Central South University; National Natural Science Foundation of China [81902745, 82172500, 82103228]; Hunan Provincial Research and Development Program in Key Areas [2020DK2003]; China Postdoctoral Science Foundation [2021M693557]	Scientific Research Launch Project for new employees of the Second Xiangya Hospital of Central South University; National Natural Science Foundation of China(National Natural Science Foundation of China (NSFC)); Hunan Provincial Research and Development Program in Key Areas; China Postdoctoral Science Foundation(China Postdoctoral Science Foundation)	This work was supported by the Scientific Research Launch Project for new employees of the Second Xiangya Hospital of Central South University. Thanks for the Grants from the National Natural Science Foundation of China (No. 81902745; No.82172500; No.82103228); Hunan Provincial Research and Development Program in Key Areas (2020DK2003), and China Postdoctoral Science Foundation (No. 2021M693557).		41	0	0	4	4	SPRINGER	NEW YORK	ONE NEW YORK PLAZA, SUITE 4600, NEW YORK, NY, UNITED STATES	1076-1551	1528-3658		MOL MED	Mol. Med.	DEC	2022	28	1
J	Xiong, W; Tian, HQ; Li, ZG; Peng, ZB; Wang, YS				Xiong, Wei; Tian, Haiqing; Li, Zhigang; Peng, Zhibin; Wang, Yansong			Curcumin-Primed Umbilical Cord Mesenchymal Stem Cells-Derived Extracellular Vesicles Improve Motor Functional Recovery of Mice with Complete Spinal Cord Injury by Reducing Inflammation and Enhancing Axonal Regeneration	NEUROCHEMICAL RESEARCH			English	Article						Mouse umbilical cord mesenchymal stem cells; Curcumin; Extracellular vesicles; Spinal cord injury	DRUG-DELIVERY SYSTEM; EXOSOMES; EXPRESSION; EFFICACY	Background Transplantation of extracellular vesicles (EVs) from stem cells is a feasible scheme for traumatic spinal cord injury (SCI). However, there is no relevant report about stem cells derived EVs loaded with curcumin for SCI treatment. Methods Mouse umbilical cord mesenchymal stem cells (MUMSCs) were incubated in the medium containing curcumin (20 mu M) for 48 h. Extracellular vesicles (EVs…	[Xiong, Wei; Peng, Zhibin; Wang, Yansong] Harbin Med Univ, Affiliated Hosp 1, Dept Orthoped Surg, Harbin, Peoples R China; [Tian, Haiqing] Yantaishan Hosp, Dept Spinal Surg, Yantai, Peoples R China; [Li, Zhigang] Chifeng Univ, Dept Orthoped 5, Affiliated Hosp, Chifeng, Peoples R China; [Wang, Yansong] Harbin Med Univ, NHC Key Lab Cell Transplantat, Harbin, Peoples R China; [Wang, Yansong] Harbin …	Harbin Medical University; Chifeng University; Harbin Medical University; Harbin Medical University	Wang, YS (通讯作者)，Harbin Med Univ, Affiliated Hosp 1, Dept Orthoped Surg, Harbin, Peoples R China.;Wang, YS (通讯作者)，Harbin Med Univ, NHC Key Lab Cell Transplantat, Harbin, Peoples R China.;Wang, YS (通讯作者)，Harbin Med Univ, Heilongjiang Prov Key Lab Hard Tissue Dev & Regene, Harbin, Peoples R China.;Wang, YS (通讯作者)，2075 Qunli Seventh Ave, Harbin, Peoples R China.	wyshmu1975@163.com			Natural Science Foundation of China [81871781]; Key Project of Natural Science Foundation of Heilongjiang Province of China [ZD2021H003]	Natural Science Foundation of China(National Natural Science Foundation of China (NSFC)); Key Project of Natural Science Foundation of Heilongjiang Province of China	This work was supported by the Natural Science Foundation of China (Project No. 81871781) and the Key Project of Natural Science Foundation of Heilongjiang Province of China (Project No. ZD2021H003).		42	0	0	5	5	SPRINGER/PLENUM PUBLISHERS	NEW YORK	233 SPRING ST, NEW YORK, NY 10013 USA	0364-3190	1573-6903		NEUROCHEM RES	Neurochem. Res.	MAY	2023	48	5
J	Lu, X; Lv, CT; Zhao, YC; Wang, YF; Li, Y; Ji, CY; Wang, ZH; Ye, W; Yu, SZ; Bai, JL; Cai, WH				Lu, Xiao; Lv, Chengtang; Zhao, Yuechao; Wang, Yufei; Li, Yao; Ji, Chengyue; Wang, Zhuanghui; Ye, Wu; Yu, Shunzhi; Bai, Jianling; Cai, Weihua			TSG-6 released from adipose stem cells-derived small extracellular vesicle protects against spinal cord ischemia reperfusion injury by inhibiting endoplasmic reticulum stress	STEM CELL RESEARCH & THERAPY			English	Article						Small extracellular vesicle; Adipose-derived stem cells; Spinal cord ischemia reperfusion injury; Endoplasmic reticulum stress; Tumor necrosis factor (TNF)-stimulated gene-6	CENTRAL-NERVOUS-SYSTEM; EXOSOMES; APOPTOSIS; RECOVERY; TRANSPLANTATION; OSTEOARTHRITIS; DISRUPTION; AUTOPHAGY; PREVENTS; PROMOTES	Background Spinal cord ischemia reperfusion injury (SCIRI) is a complication of aortic aneurysm repair or spinal cord surgery that is associated with permanent neurological deficits. Mesenchymal stem cell (MSC)-derived small extracellular vesicles (sEVs) have been shown to be potential therapeutic options for improving motor functions after SCIRI. Due to their easy access and multi-directional di…	[Lu, Xiao; Ji, Chengyue; Wang, Zhuanghui; Ye, Wu; Cai, Weihua] Nanjing Med Univ, Dept Orthoped, Affiliated Hosp 1, 300 Guangzhou Rd, Nanjing, Jiangsu, Peoples R China; [Lu, Xiao] Nantong Univ, Dept Orthopaed, Dongtai Hosp, Dongtai City, Jiangsu, Peoples R China; [Lv, Chengtang] Yancheng Third Peoples Hosp, Dept Orthopaed, Yancheng 224000, Jiangsu, Peoples R China; [Zhao, Yuechao] Secondary Mil Me…	Nanjing Medical University; Nantong University; Naval Medical University; Naval Medical University; Tongji University; Nanjing Medical University	Cai, WH (通讯作者)，Nanjing Med Univ, Dept Orthoped, Affiliated Hosp 1, 300 Guangzhou Rd, Nanjing, Jiangsu, Peoples R China.;Yu, SZ (通讯作者)，Tongji Univ, Shanghai Peoples Hosp 10, Dept Orthoped, Sch Med, 301 Yanchang Rd, Shanghai, Peoples R China.;Bai, JL (通讯作者)，Nanjing Med Univ, Sch Publ Hlth, Dept Biostat, Nanjing 211166, Jiangsu, Peoples R China.	maotoutou@163.com; baijianling@njmu.edu.cn; caiweihuazhuren@163.com	Cai, Weihua/P-4592-2014	Cai, Weihua/0000-0003-3544-4309	Shanghai Sailing Program [21YF1457000]	Shanghai Sailing Program	This work was sponsored by the Shanghai Sailing Program (Grant No.21YF1457000).		60	2	2	9	12	BMC	LONDON	CAMPUS, 4 CRINAN ST, LONDON N1 9XW, ENGLAND		1757-6512		STEM CELL RES THER	Stem Cell Res. Ther.	JUL 13	2022	13	1
J	Adolf, A; Rohrbeck, A; Munster-Wandowski, A; Johansson, M; Kuhn, HG; Kopp, MA; Brommer, B; Schwab, JM; Just, I; Ahnert-Hilger, G; Holtje, M				Adolf, Andrej; Rohrbeck, Astrid; Muenster-Wandowski, Agnieszka; Johansson, Malin; Kuhn, Hans-Georg; Kopp, Marcel Alexander; Brommer, Benedikt; Schwab, Jan Markus; Just, Ingo; Ahnert-Hilger, Gudrun; Hoeltje, Markus			Release of astroglial vimentin by extracellular vesicles: Modulation of binding and internalization of C3 transferase in astrocytes and neurons	GLIA			English	Article						astrocytes; axonotrophic; C3 transferase; exosomes; vimentin	SPINAL-CORD-INJURY; CENTRAL-NERVOUS-SYSTEM; MEMBRANE-VESICLES; CELL-SURFACE; EXOSOMES; GROWTH; INTEGRIN; RHO; RECRUITMENT; EXOENZYME	Clostridium botulinum C3 transferase (C3bot) ADP-ribosylates rho proteins to change cellular functions in a variety of cell types including astrocytes and neurons. The intermediate filament protein vimentin as well as transmembrane integrins are involved in internalization of C3bot into cells. The exact contribution, however, of these proteins to binding of C3bot to the cell surface and subsequen…	[Adolf, Andrej; Muenster-Wandowski, Agnieszka; Ahnert-Hilger, Gudrun; Hoeltje, Markus] Charite Univ Med Berlin, Inst Integrat Neuroanat, Philippstr 12, D-10115 Berlin, Germany; [Adolf, Andrej; Muenster-Wandowski, Agnieszka; Kuhn, Hans-Georg; Kopp, Marcel Alexander; Brommer, Benedikt; Schwab, Jan Markus; Ahnert-Hilger, Gudrun; Hoeltje, Markus] Free Univ Berlin, Berlin, Germany; [Adolf, Andrej; Mue…	Free University of Berlin; Humboldt University of Berlin; Charite Universitatsmedizin Berlin; Free University of Berlin; Humboldt University of Berlin; Berlin Institute of Health; Hannover Medical School; University of Gothenburg; Free University of Berlin; Humboldt University of Berlin; Charite Universitatsmedizin Berlin; Berlin Institute of Health; University System of Ohio; Ohio State Universi…	Holtje, M (通讯作者)，Charite Univ Med Berlin, Inst Integrat Neuroanat, Philippstr 12, D-10115 Berlin, Germany.	markus.hoeltje@charite.de	Kopp, Marcel/AAX-3960-2020; Münster-Wandowski, Agnieszka/Q-5690-2016; Kuhn, Hans-Georg/L-8127-2014	Kopp, Marcel/0000-0001-6832-9599; Münster-Wandowski, Agnieszka/0000-0002-5401-0218; Kuhn, Hans-Georg/0000-0003-4247-5613; Holtje, Markus/0000-0003-3193-4140; Schwab, Jan/0000-0001-6784-4919; Adolf, Andrej/0000-0002-3653-1263	Deutsche Forschungsgemeinschaft (DFG) [JU 231/7-1, RO 5129/2-1, GAH 67/10-1, HO 3249/2-1]	Deutsche Forschungsgemeinschaft (DFG)(German Research Foundation (DFG))	Deutsche Forschungsgemeinschaft (DFG), Grant/Award Numbers: JU 231/7-1, RO 5129/2-1, GAH 67/10-1, HO 3249/2-1		55	30	31	1	14	WILEY	HOBOKEN	111 RIVER ST, HOBOKEN 07030-5774, NJ USA	0894-1491	1098-1136		GLIA	Glia	APR	2019	67	4
J	Li, CJ; Qin, T; Jin, YX; Hu, JZ; Yuan, FF; Cao, Y; Duan, CY				Li, Chengjun; Qin, Tian; Jin, Yuxin; Hu, Jianzhong; Yuan, Feifei; Cao, Yong; Duan, Chunyue			Cerebrospinal fluid-derived extracellular vesicles after spinal cord injury promote vascular regeneration via PI3K/AKT signaling pathway	JOURNAL OF ORTHOPAEDIC TRANSLATION			English	Article						Spinal cord injury; Cerebrospinal fluid; Extracellular vesicles; Vascular regeneration; PI3K-AKT pathway	RECOVERY; EXOSOMES; DISEASE	Background: The cerebrospinal fluid (CSF), which surrounds the brain and spinal cord, is predominantly produced by the choroid plexus of the ventricle. Although CSF-derived extracellular vesicles (CSF-EVs) may be utilized as diagnostic and prognostic indicators for illnesses of the central nervous system (CNS), it is uncertain if CSF-EVs may have an impact on neurological function after spinal co…	[Li, Chengjun; Qin, Tian; Jin, Yuxin; Hu, Jianzhong; Yuan, Feifei; Cao, Yong; Duan, Chunyue] Cent South Univ, Xiangya Hosp, Dept Spine Surg & Orthopaed, Xiangya Rd 87, Changsha 410008, Peoples R China; [Li, Chengjun; Qin, Tian; Jin, Yuxin; Hu, Jianzhong; Yuan, Feifei; Cao, Yong; Duan, Chunyue] Key Lab Organ Injury Aging & Regenerat Med Hunan P, Xiangya Rd 87, Changsha 410008, Peoples R China; [Li…	Central South University; Central South University	Jin, YX; Cao, Y; Duan, CY (通讯作者)，Cent South Univ, Xiangya Hosp, Dept Spine Surg & Orthopaed, Xiangya Rd 87, Changsha 410008, Peoples R China.	645391176@qq.com; caoyong1912@163.com; docdcy@qq.com			National Natural Science Foundation of China [81902224, 82030071, 82272495]; Natural Science Foundation of Hunan Province [2020JJ4874]; Science and Technology Major Project of Changsha [kh2103008]; Funda- mental Research Funds for the Central Universities of Central South University [2022ZZTS0943]	National Natural Science Foundation of China(National Natural Science Foundation of China (NSFC)); Natural Science Foundation of Hunan Province(Natural Science Foundation of Hunan Province); Science and Technology Major Project of Changsha; Funda- mental Research Funds for the Central Universities of Central South University	Funding This work was funded by the National Natural Science Foundation of China (grant 81902224, 82030071 and 82272495) , the Natural Science Foundation of Hunan Province (grant 2020JJ4874) , the Science and Technology Major Project of Changsha (kh2103008) and the Funda- mental Research Funds for the Central Universities of Central South University (2022ZZTS0943) .		47	0	0	1	1	ELSEVIER	AMSTERDAM	RADARWEG 29, 1043 NX AMSTERDAM, NETHERLANDS	2214-031X			J ORTHOP TRANSL	J. Orthop. Transl.	MAR	2023	39
J	Jia, YJ; Lu, TS; Chen, QL; Pu, XW; Ji, LS; Yang, JW; Luo, CS				Jia, Yijia; Lu, Tingsheng; Chen, Qiling; Pu, Xingwei; Ji, Linsong; Yang, Jianwen; Luo, Chunshan			Exosomes secreted from sonic hedgehog-modified bone mesenchymal stem cells facilitate the repair of rat spinal cord injuries	ACTA NEUROCHIRURGICA			English	Article						Sonic hedgehog; Exosomes; Spinal cord injury; BMSCs		Background Spinal cord injuries (SCIs) can cause a loss of neurons and associated sensory and motor functionality below the injured site. No approaches to treating SCIs in humans have been developed to date. Exosomes are extracellular vesicles that hold promise as a potential therapeutic modality when treating such injuries. The present study was thus designed to determine whether sonic hedgehog …	[Jia, Yijia; Lu, Tingsheng; Chen, Qiling; Pu, Xingwei; Ji, Linsong; Yang, Jianwen; Luo, Chunshan] Guizhou Prov Osteol Hosp, Dept Spine Surg, 123 Shachong South St, Guiyang 550002, Guizhou, Peoples R China		Luo, CS (通讯作者)，Guizhou Prov Osteol Hosp, Dept Spine Surg, 123 Shachong South St, Guiyang 550002, Guizhou, Peoples R China.	jiayijia2192@126.com			Guiyang Science and Technology Project Zhuke contract [[2019]9-5-3]	Guiyang Science and Technology Project Zhuke contract	This study was supported by funding from Guiyang Science and Technology Project Zhuke contract (No. [2019]9-5-3).		30	8	9	2	12	SPRINGER WIEN	WIEN	SACHSENPLATZ 4-6, PO BOX 89, A-1201 WIEN, AUSTRIA	0001-6268	0942-0940		ACTA NEUROCHIR	Acta Neurochir.	AUG	2021	163	8
J	Ji, WC; Jiang, WT; Li, M; Li, J; Li, ZQ				Ji, Wenchen; Jiang, Wanting; Li, Meng; Li, Jia; Li, Zhiqiang			miR-21 deficiency contributes to the impaired protective effects of obese rat mesenchymal stem cell-derived exosomes against spinal cord injury	BIOCHIMIE			English	Article						miR-21; Obesity; Spinal cord injury; Mesenchymal stem cells	FUNCTIONAL RECOVERY; ADIPOSE-TISSUE; MICRORNA-21; EXPRESSION; APOPTOSIS; ANGIOGENESIS; INFLAMMATION; RECEPTORS; ALTERS; TARGET	The therapeutic effect of stem cell transplantation in traumatic spinal cord injury (SCI) has been extensively studied these days, and evidence has shown that stem cell-derived exosomes and exosome-shuttled miRNA (e.g. miR-21) contribute to the protective effects of stem cell transplantation against SCI. It has been reported that obesity, a prevalent metabolic disorder, reshapes stem cells and th…	[Ji, Wenchen; Li, Meng; Li, Jia; Li, Zhiqiang] Xi An Jiao Tong Univ, Dept Orthopaed, Affiliated Hosp 1, 277 Yanta West Rd, Xian 710061, Shaanxi, Peoples R China; [Jiang, Wanting] Xian Fourth Hosp, Dept Ultrasound Diag, Xian 710004, Shaanxi, Peoples R China	Xi'an Jiaotong University	Ji, WC (通讯作者)，Xi An Jiao Tong Univ, Dept Orthopaed, Affiliated Hosp 1, 277 Yanta West Rd, Xian 710061, Shaanxi, Peoples R China.	jiwenchenbaoyan@163.com			National Natural Science Foundation of China [81701896]; Shaanxi Natural Science Basic Research Foundation [2018JQ8069]; Fundamental Research Funds for the Central Universities [xjj2018jchz03]	National Natural Science Foundation of China(National Natural Science Foundation of China (NSFC)); Shaanxi Natural Science Basic Research Foundation; Fundamental Research Funds for the Central Universities(Fundamental Research Funds for the Central Universities)	This work was supported by grants from the National Natural Science Foundation of China (no. 81701896), Shaanxi Natural Science Basic Research Foundation (no. 2018JQ8069), and The Fundamental Research Funds for the Central Universities (no. xjj2018jchz03).		41	29	29	2	28	ELSEVIER FRANCE-EDITIONS SCIENTIFIQUES MEDICALES ELSEVIER	ISSY-LES-MOULINEAUX	65 RUE CAMILLE DESMOULINS, CS50083, 92442 ISSY-LES-MOULINEAUX, FRANCE	0300-9084	1638-6183		BIOCHIMIE	Biochimie	DEC	2019	167
J	Gimona, M; Pachler, K; Laner-Plamberger, S; Schallmoser, K; Rohde, E				Gimona, Mario; Pachler, Karin; Laner-Plamberger, Sandra; Schallmoser, Katharina; Rohde, Eva			Manufacturing of Human Extracellular Vesicle-Based Therapeutics for Clinical Use	INTERNATIONAL JOURNAL OF MOLECULAR SCIENCES			English	Article						extracellular vesicles; exosomes; vesicular secretome fraction; mesenchymal stromal cells; therapeutics; critical size bone defect; epidermolysis bullosa; spinal cord injury; good manufacturing practice	MESENCHYMAL STROMAL CELLS; PLATELET-RICH PLASMA; TISSUE-ENGINEERED BONE; MSC-DERIVED EXOSOMES; SPINAL-CORD-INJURY; STEM-CELLS; INTERNATIONAL-SOCIETY; EMERGING ROLE; PROTEIN; INFLAMMATION	Extracellular vesicles (EVs) derived from stem and progenitor cells may have therapeutic effects comparable to their parental cells and are considered promising agents for the treatment of a variety of diseases. To this end, strategies must be designed to successfully translate EV research and to develop safe and efficacious therapies, whilst taking into account the applicable regulations. Here, …	[Gimona, Mario; Pachler, Karin; Laner-Plamberger, Sandra; Schallmoser, Katharina; Rohde, Eva] PMU, GMP Unit, Spinal Cord Injury & Tissue Regenerat Ctr Salzbur, A-5020 Salzburg, Austria; [Gimona, Mario; Pachler, Karin] PMU, Res Program Nanovesicular Therapies, A-5020 Salzburg, Austria; [Gimona, Mario; Pachler, Karin; Laner-Plamberger, Sandra; Schallmoser, Katharina; Rohde, Eva] PMU, Dept Blood Grp…	Paracelsus Private Medical University; Paracelsus Private Medical University; Paracelsus Private Medical University	Rohde, E (通讯作者)，PMU, GMP Unit, Spinal Cord Injury & Tissue Regenerat Ctr Salzbur, A-5020 Salzburg, Austria.;Rohde, E (通讯作者)，PMU, Dept Blood Grp Serol & Transfus Med, A-5020 Salzburg, Austria.	mario.gimona@pmu.ac.at; karin.pachler@pmu.ac.at; s.laner-plamberger@salk.at; k.schallmoser@salk.at; e.rohde@salk.at	Rohde, Eva/V-5766-2017; Laner-Plamberger, Sandra/AFP-1191-2022; Schallmoser, Katharina/V-4734-2017	Rohde, Eva/0000-0001-8692-886X; Laner-Plamberger, Sandra/0000-0002-1416-6023; Schallmoser, Katharina/0000-0002-7204-0058					93	167	177	1	24	MDPI	BASEL	ST ALBAN-ANLAGE 66, CH-4052 BASEL, SWITZERLAND		1422-0067		INT J MOL SCI	Int. J. Mol. Sci.	JUN	2017	18	6
J	Kanninen, KM; Bister, N; Koistinaho, J; Malm, T				Kanninen, Katja M.; Bister, Nea; Koistinaho, Jari; Malm, Tarja			Exosomes as new diagnostic tools in CNS diseases	BIOCHIMICA ET BIOPHYSICA ACTA-MOLECULAR BASIS OF DISEASE			English	Article						Stroke; Multiple sclerosis; Alzheimer's disease; MicroRNA; Exosomes	CELL-DERIVED EXOSOMES; EXPERIMENTAL AUTOIMMUNE ENCEPHALOMYELITIS; EXTRACELLULAR VESICLES; ALZHEIMERS-DISEASE; PROTEOMIC ANALYSIS; AMYLOID-BETA; NEUROVASCULAR PLASTICITY; SUPEROXIDE-DISMUTASE; FUNCTIONAL RECOVERY; CEREBROSPINAL-FLUID	Exosomes are small extracellular vesicles that modulate important functions in physiology and under pathological conditions of the central nervous system (CNS). Exosomal contents, proteins, lipids and various RNA species, are altered during disease. The fact that exosomes are released into the blood stream from blood cells and endothelial cells responding to CNS diseases as well as from the brain…	[Kanninen, Katja M.; Bister, Nea; Koistinaho, Jari; Malm, Tarja] Univ Eastern Finland, Dept Neurobiol, AI Virtanen Inst Mol Sci, Joensuu, Finland	University of Eastern Finland	Koistinaho, J; Malm, T (通讯作者)，Univ Eastern Finland, Dept Neurobiol, AI Virtanen Inst Mol Sci, Joensuu, Finland.	jari.koistinaho@uef.fi; tarja.malm@uef.fi		Korvenlaita, Nea/0000-0002-7982-7654; Malm, Tarja/0000-0002-9530-7472	European Union [607962]	European Union(European Commission)	The research leading to these results received funding from the European Union's Seventh Framework Program FP7 under Grant agreement 607962 (nEUROinflammation).		115	129	136	2	53	ELSEVIER SCIENCE BV	AMSTERDAM	PO BOX 211, 1000 AE AMSTERDAM, NETHERLANDS	0925-4439	1879-260X		BBA-MOL BASIS DIS	Biochim. Biophys. Acta-Mol. Basis Dis.	MAR	2016	1862	3
J	Leiva-Rodriguez, T; Romeo-Guitart, D; Marmolejo-Martinez-Artesero, S; Herrando-Grabulosa, M; Bosch, A; Fores, J; Casas, C				Leiva-Rodriguez, Tatiana; Romeo-Guitart, David; Marmolejo-Martinez-Artesero, Sara; Herrando-Grabulosa, Mireia; Bosch, Assumpcio; Fores, Joaquim; Casas, Caty			ATG5 overexpression is neuroprotective and attenuates cytoskeletal and vesicle-trafficking alterations in axotomized motoneurons	CELL DEATH & DISEASE			English	Article							GOLGI TRAFFICKING; CATHEPSIN-D; PROTEIN; AUTOPHAGY; KINESIN; DISEASE; FUSION; KIF5C; MECHANISMS; TRANSPORT	Injured neurons should engage endogenous mechanisms of self-protection to limit neurodegeneration. Enhancing efficacy of these mechanisms or correcting dysfunctional pathways may be a successful strategy for inducing neuroprotection. Spinal motoneurons retrogradely degenerate after proximal axotomy due to mechanical detachment (avulsion) of the nerve roots, and this limits recovery of nervous sys…	[Leiva-Rodriguez, Tatiana; Romeo-Guitart, David; Marmolejo-Martinez-Artesero, Sara; Herrando-Grabulosa, Mireia; Casas, Caty] Univ Autonoma Barcelona, Ctr Invest Biomed Red Enfermedades Neurodegenerat, Inst Neurociencies, E-08193 Barcelona, Spain; [Leiva-Rodriguez, Tatiana; Romeo-Guitart, David; Marmolejo-Martinez-Artesero, Sara; Herrando-Grabulosa, Mireia; Casas, Caty] Univ Autonoma Barcelona, Ct…	Autonomous University of Barcelona; CIBERNED; Autonomous University of Barcelona; CIBERNED; Autonomous University of Barcelona; CIBERNED; University of Barcelona; Hospital Clinic de Barcelona	Casas, C (通讯作者)，Univ Autonoma Barcelona, Ctr Invest Biomed Red Enfermedades Neurodegenerat, Inst Neurociencies, E-08193 Barcelona, Spain.;Casas, C (通讯作者)，Univ Autonoma Barcelona, Ctr Invest Biomed Red Enfermedades Neurodegenerat, Dept Cell Biol Physiol & Immunol, E-08193 Barcelona, Spain.	Caty.Casas@uab.cat	Bosch, Assumpcio/C-7593-2015; Herrando-Grabulosa, Mireia/K-5364-2014; casas, caty/E-2149-2011	Bosch, Assumpcio/0000-0002-7205-2796; Herrando-Grabulosa, Mireia/0000-0002-6685-3220; Leiva Rodriguez, Tatiana/0000-0003-0359-0045; casas, caty/0000-0002-2273-6321; Romeo-Guitart, David/0000-0003-3368-9302	Fundacio La marato-TV3 [110432]; Ministerio de Economia y Competitividad of Spain [SAF 2014-59701]; NICHD	Fundacio La marato-TV3; Ministerio de Economia y Competitividad of Spain(Spanish Government); NICHD(United States Department of Health & Human ServicesNational Institutes of Health (NIH) - USANIH Eunice Kennedy Shriver National Institute of Child Health & Human Development (NICHD))	We thank Terje Johansen at the University of Tromsoe in Norway for the kind gift of the mCherry-GFP-LC3 plasmid and to Patrice Codogno and Nicolas Dupont at Institut Necker Enfants-Malades in Paris for the kind gift of CMVATG5 plasmid. We thank Marta Morell for animal care and Meritxell Puig for technical assistance. The 1D4B and AA4.3 antibodies were obtained from the Developmental Studies Hybri…		59	10	11	0	4	SPRINGERNATURE	LONDON	CAMPUS, 4 CRINAN ST, LONDON, N1 9XW, ENGLAND	2041-4889			CELL DEATH DIS	Cell Death Dis.	MAY 24	2018	9
J	Takeda, YS; Xu, QB				Takeda, Yuji S.; Xu, Qiaobing			Neuronal Differentiation of Human Mesenchymal Stem Cells Using Exosomes Derived from Differentiating Neuronal Cells	PLOS ONE			English	Article							SPINAL-CORD-INJURY; TRAUMATIC BRAIN-INJURY; SCIATIC-NERVE INJURY; BONE-MARROW; MICRORNA EXPRESSION; MEDIATED TRANSFER; PROGENITOR CELLS; STROMAL CELLS; PROLIFERATION; REGENERATION	Exosomes deliver functional proteins and genetic materials to neighboring cells, and have potential applications for tissue regeneration. One possible mechanism of exosome-promoted tissue regeneration is through the delivery of microRNA (miRNA). In this study, we hypothesized that exosomes derived from neuronal progenitor cells contain miRNAs that promote neuronal differentiation. We treated mese…	[Takeda, Yuji S.; Xu, Qiaobing] Tufts Univ, Dept Biomed Engn, Medford, MA 02155 USA	Tufts University	Xu, QB (通讯作者)，Tufts Univ, Dept Biomed Engn, Medford, MA 02155 USA.	qiaobing.xu@tufts.edu		Takeda, Yuji/0000-0002-0065-2063	Pew Charitable Trusts	Pew Charitable Trusts	QX received a grant from The Pew Charitable Trusts (http://www.pewtrusts.org/). The funder had no role in study design, data collection and analysis, decision to publish, or preparation of the manuscript.		56	101	110	3	88	PUBLIC LIBRARY SCIENCE	SAN FRANCISCO	1160 BATTERY STREET, STE 100, SAN FRANCISCO, CA 94111 USA	1932-6203			PLOS ONE	PLoS One	AUG 6	2015	10	8
J	Pan, DY; Li, YJ; Yang, FH; Lv, ZH; Zhu, SB; Shao, YX; Huang, Y; Ning, GZ; Feng, SQ				Pan, Dayu; Li, Yongjin; Yang, Fuhan; Lv, Zenghui; Zhu, Shibo; Shao, Yixin; Huang, Ying; Ning, Guangzhi; Feng, Shiqing			Increasing toll-like receptor 2 on astrocytes induced by Schwann cell-derived exosomes promotes recovery by inhibiting CSPGs deposition after spinal cord injury	JOURNAL OF NEUROINFLAMMATION			English	Article						Schwann cell; Exosomes; Axonal regeneration; Spinal cord injury; Toll-like receptor 2; Astrocyte; CSPG (chondroitin sulfate proteoglycan)	CHONDROITIN SULFATE PROTEOGLYCANS; REACTIVE ASTROCYTES; FUNCTIONAL RECOVERY; NEURITE OUTGROWTH; SYNOVIAL TISSUE; INNATE IMMUNITY; SCAR FORMATION; AXON GROWTH; EXPRESSION; CNS	Background Traumatic spinal cord injury (SCI) is a severely disabling disease that leads to loss of sensation, motor, and autonomic function. As exosomes have great potential in diagnosis, prognosis, and treatment of SCI because of their ability to easily cross the blood-brain barrier, the function of Schwann cell-derived exosomes (SCDEs) is still largely unknown. Methods A T10 spinal cord contus…	[Pan, Dayu; Li, Yongjin; Lv, Zenghui; Zhu, Shibo; Ning, Guangzhi; Feng, Shiqing] Tianjin Med Univ, Dept Orthoped, Gen Hosp, Tianjin 300052, Peoples R China; [Pan, Dayu; Li, Yongjin; Lv, Zenghui; Zhu, Shibo; Ning, Guangzhi; Feng, Shiqing] Tianjin Med Univ Gen Hosp, Tianjin Key Lab Spine & Spinal Cord Injury, Int Sci & Technol Cooperat Base Spinal Cord Injur, Dept Orthoped, Tianjin, Peoples R China…	Tianjin Medical University; Tianjin Medical University; Tongji University; Johns Hopkins University	Ning, GZ; Feng, SQ (通讯作者)，Tianjin Med Univ, Dept Orthoped, Gen Hosp, Tianjin 300052, Peoples R China.;Ning, GZ; Feng, SQ (通讯作者)，Tianjin Med Univ Gen Hosp, Tianjin Key Lab Spine & Spinal Cord Injury, Int Sci & Technol Cooperat Base Spinal Cord Injur, Dept Orthoped, Tianjin, Peoples R China.	ningguangzhi@foxmail.com; sqfeng@tmu.edu.cn	PAN, DAYU/ABB-6617-2021; li, yong/HDN-3885-2022	PAN, DAYU/0000-0003-0284-9350; Ning, Guangzhi/0000-0002-1635-9902	National Natural Science Foundation of China [81772342, 82072439]; Key Program of Natural Science Foundation of Tianjin [19JCZDJC36300]; International Cooperation Program of National Natural Science Foundation of China [81620108018]	National Natural Science Foundation of China(National Natural Science Foundation of China (NSFC)); Key Program of Natural Science Foundation of Tianjin; International Cooperation Program of National Natural Science Foundation of China(National Natural Science Foundation of China (NSFC))	This work was supported by the following funding: National Natural Science Foundation of China (Project Number: 81772342, 82072439), Key Program of Natural Science Foundation of Tianjin (19JCZDJC36300), International Cooperation Program of National Natural Science Foundation of China (81620108018).		70	11	12	4	18	BMC	LONDON	CAMPUS, 4 CRINAN ST, LONDON N1 9XW, ENGLAND		1742-2094		J NEUROINFLAMM	J. Neuroinflamm.	AUG 9	2021	18	1
J	Lankford, KL; Arroyo, EJ; Nazimek, K; Bryniarski, K; Askenase, PW; Kocsis, JD				Lankford, Karen L.; Arroyo, Edgardo J.; Nazimek, Katarzyna; Bryniarski, Krzysztof; Askenase, Philip W.; Kocsis, Jeffery D.			Intravenously delivered mesenchymal stem cell-derived exosomes target M2-type macrophages in the injured spinal cord	PLOS ONE			English	Article							MARROW STROMAL CELLS; PROMOTE FUNCTIONAL RECOVERY; BONE-MARROW; MEDIATED TRANSFER; NEURAL CELLS; TRANSPLANTATION; VESICLES; MICROVESICLES; DIFFERENTIATE; INFLAMMATION	In a previous report we showed that intravenous infusion of bone marrow-derived mesenchymal stem cells (MSCs) improved functional recovery after contusive spinal cord injury (SCI) in the non-immunosuppressed rat, although the MSCs themselves were not detected at the spinal cord injury (SCI) site [1]. Rather, the MSCs lodged transiently in the lungs for about two days post-infusion. Preliminary st…	[Lankford, Karen L.; Arroyo, Edgardo J.; Kocsis, Jeffery D.] Yale Univ, Sch Med, Dept Neurol, New Haven, CT 06520 USA; [Lankford, Karen L.; Arroyo, Edgardo J.; Kocsis, Jeffery D.] VA Connecticut Healthcare Syst, Ctr Neurosci Regenerat Res, West Haven, CT 06516 USA; [Nazimek, Katarzyna; Bryniarski, Krzysztof] Jagiellonian Univ, Coll Med, Dept Immunol, Krakow, Poland; [Nazimek, Katarzyna; Bryniarsk…	Yale University; US Department of Veterans Affairs; Veterans Health Administration (VHA); VA Connecticut Healthcare System; Jagiellonian University; Collegium Medicum Jagiellonian University; Yale University	Kocsis, JD (通讯作者)，Yale Univ, Sch Med, Dept Neurol, New Haven, CT 06520 USA.;Kocsis, JD (通讯作者)，VA Connecticut Healthcare Syst, Ctr Neurosci Regenerat Res, West Haven, CT 06516 USA.	jeffery.kocsis@yale.edu	Bryniarski, Krzysztof/X-8312-2018; Nazimek, Katarzyna/X-8292-2018	Bryniarski, Krzysztof/0000-0001-8537-9176; Nazimek, Katarzyna/0000-0003-1302-117X	National Multiple Sclerosis Society; BLR&D Service of the Department of Veterans Affairs [B7335R, B9260L]; RR&D Service of the Department of Veterans Affairs [B7335R, B9260L]; NIH (NIH / NIDA) [AI-076366, AI-07174, 54 DA036134]; CT Stem Cell Research Program [12-SCB-Yale-05]	National Multiple Sclerosis Society(National Multiple Sclerosis Society); BLR&D Service of the Department of Veterans Affairs(US Department of Veterans Affairs); RR&D Service of the Department of Veterans Affairs(US Department of Veterans Affairs); NIH (NIH / NIDA); CT Stem Cell Research Program	This study was supported by the BLR&D and the RR&D Services of the Department of Veterans Affairs (B7335R, B9260L), the National Multiple Sclerosis Society and the CT Stem Cell Research Program (12-SCB-Yale-05); and P.W.A by the NIH (AI-076366, AI-07174, and 54 DA036134 from NIH / NIDA). The funders had no role in study design, data collection and analysis, decision to publish, or preparation of …		65	130	134	2	34	PUBLIC LIBRARY SCIENCE	SAN FRANCISCO	1160 BATTERY STREET, STE 100, SAN FRANCISCO, CA 94111 USA	1932-6203			PLOS ONE	PLoS One	JAN 2	2018	13	1
J	Verkade, P; Verkleij, AJ; Gispen, WH; Oestreicher, AB				Verkade, P; Verkleij, AJ; Gispen, WH; Oestreicher, AB			Ultrastructural evidence for the lack of co-transport of B-50/GAP-43 and calmodulin in myelinated axons of the regenerating rat sciatic nerve	JOURNAL OF NEUROCYTOLOGY			English	Article							GROWTH-ASSOCIATED PROTEIN; ROOT GANGLION NEURONS; CYTOSKELETAL PROTEIN; PERIPHERAL-NERVE; BINDING-PROTEIN; PLASMA-MEMBRANES; MESSENGER-RNA; SCHWANN-CELLS; BETA-TUBULIN; SPINAL-CORD	Following peripheral nerve injury, neurons respond with synthesis of proteins required for axonal regeneration. Newly synthesized membrane proteins, Like B-50/GAP-43, are transported with the fast component of anterograde axonal transport. Structural proteins and calmodulin are transported by the slow component. Since B-50/GAP-43 can bind calmodulin, it has been hypothesised that B-50/GAP-43 may …	UNIV UTRECHT,RUDOLF MAGNUS INST NEUROSCI,NL-3584 CG UTRECHT,NETHERLANDS; UNIV UTRECHT,BIOMEMBRANE INST,NL-3584 CH UTRECHT,NETHERLANDS	Utrecht University; Utrecht University Medical Center; Utrecht University			Verkade, Paul/N-7240-2014	Verkade, Paul/0000-0002-2497-1026					56	9	10	0	0	CHAPMAN HALL LTD	LONDON	2-6 BOUNDARY ROW, LONDON, ENGLAND SE1 8HN	0300-4864			J NEUROCYTOL	J. Neurocytol.	OCT	1996	25	10
J	Hazelton, I; Yates, A; Dale, A; Roodselaar, J; Akbar, N; Ruitenberg, MJ; Anthony, DC; Couch, Y				Hazelton, Isla; Yates, Abi; Dale, Ashley; Roodselaar, Jay; Akbar, Naveed; Ruitenberg, Marc J.; Anthony, Daniel C.; Couch, Yvonne			Exacerbation of Acute Traumatic Brain Injury by Circulating Extracellular Vesicles	JOURNAL OF NEUROTRAUMA			English	Article						blood-brain barrier; extracellular vesicles; inflammation; microglia; traumatic brain injury	CENTRAL-NERVOUS-SYSTEM; ACUTE-PHASE RESPONSE; LEUKOCYTE MOBILIZATION; INFLAMMATORY RESPONSE; FLOW-CYTOMETRY; SPINAL-CORD; MICROPARTICLES; NEUROINFLAMMATION; MICROVESICLES; MODEL	Inflammatory lesions in the brain activate a systemic acute-phase response (APR), which is dependent on the release of extracellular vesicles (EVs) into the circulation. The resulting APR is responsible for regulating leukocyte mobilization and subsequent recruitment to the brain. Factors that either exacerbate or inhibit the APR will also exacerbate or inhibit central nervous system (CNS) inflam…	[Hazelton, Isla; Yates, Abi; Dale, Ashley; Roodselaar, Jay; Anthony, Daniel C.] Univ Oxford, Dept Pharmacol, Mansfield Rd, Oxford OX1 3QT, England; [Hazelton, Isla; Dale, Ashley; Ruitenberg, Marc J.] Univ Queensland, Sch Biomed Sci, Brisbane, Qld, Australia; [Akbar, Naveed] Univ Oxford, RDM Invest Med, Dept Cardiovasc Med, Oxford, England; [Couch, Yvonne] Univ Oxford, RDM Invest Med, Acute Stroke…	University of Oxford; University of Queensland; University of Oxford; University of Oxford	Anthony, DC (通讯作者)，Univ Oxford, Dept Pharmacol, Mansfield Rd, Oxford OX1 3QT, England.	daniel.anthony@pharm.ox.ac.uk	Anthony, Daniel/F-7765-2010	Anthony, Daniel/0000-0003-1380-6655; Akbar, Naveed/0000-0003-4620-6373; Ruitenberg, Marc/0000-0002-6917-0708; Roodselaar, Jay/0000-0002-9321-7836; Couch, Yvonne/0000-0002-5623-5568; Yates, Abi G./0000-0002-8501-2160	Medical Research Council; Lundbeck Foundation; Spinal Research - Nathalie Rose Barr Award; MRC [MC_PC_15029] Funding Source: UKRI	Medical Research Council(UK Research & Innovation (UKRI)Medical Research Council UK (MRC)); Lundbeck Foundation(Lundbeckfonden); Spinal Research - Nathalie Rose Barr Award; MRC(UK Research & Innovation (UKRI)Medical Research Council UK (MRC))	The authors acknowledge the assistance of Dr. Errin Johnson (Bioimaging Facility, Dunn School, University of Oxford) for taking the EM images of our EVs. This work was funded by the Medical Research Council (to Y.C.), the Lundbeck Foundation (to N.A.), and Spinal Research - Nathalie Rose Barr Award (to D.A. and A.Y.).		41	39	39	1	4	MARY ANN LIEBERT, INC	NEW ROCHELLE	140 HUGUENOT STREET, 3RD FL, NEW ROCHELLE, NY 10801 USA	0897-7151	1557-9042		J NEUROTRAUM	J. Neurotrauma	FEB	2018	35	4
J	Li, SQZ; Liao, X; He, YX; Chen, R; Zheng, WV; Tang, MS; Guo, XH; Chen, JH; Hu, S; Sun, J				Li, Siqiaozhi; Liao, Xin; He, Yixuan; Chen, Rui; Zheng, Wei V.; Tang, Manshu; Guo, Xiaohua; Chen, Junhui; Hu, Sean; Sun, Jia			Exosomes derived from NGF-overexpressing bone marrow mesenchymal stem cell sheet promote spinal cord injury repair in a mouse model	NEUROCHEMISTRY INTERNATIONAL			English	Article						Spinal cord injury; Bone marrow mesenchymal stem cell sheet; Exosomes; NGF; Neural stem cells; Differentiation; Axonal regeneration; Repair	NERVE GROWTH-FACTOR; DIFFERENTIATION; DELIVERY	Cell transplantation has been an appealing way to improve the recovery of motor, sensory, and autonomic functions following spinal cord injury (SCI). Herein, we sought to elucidate the function of bone marrow mesenchymal stem cells (BMSCs) sheet in the progression of SCI and its underlying mechanism. BMSCs were extracted from bone marrow of femur and tibia collected from C57BL/6 mice, and the BMS…	[Li, Siqiaozhi; He, Yixuan; Chen, Rui; Hu, Sean; Sun, Jia] Shenzhen Beike Biotechnol Res Inst, Shenzhen 518057, Peoples R China; [Liao, Xin; Tang, Manshu; Hu, Sean] Shenzhen Toyon Biotechnol Co Ltd, Shenzhen 518057, Peoples R China; [Zheng, Wei V.; Chen, Junhui; Sun, Jia] Peking Univ, Intervent & Cell Therapy Ctr, Shenzhen Hosp, Shenzhen 518057, Peoples R China; [Guo, Xiaohua] Southern Med Univ, …	Peking University; Southern Medical University - China	Hu, S (通讯作者)，Shenzhen Beike Biotechnol Res Inst, 59 Gaoxin South 9th Rd, Shenzhen 518057, Guangdong, Peoples R China.;Sun, J (通讯作者)，Shenzhen Beike Biotechnol Res Inst, Shenzhen 518057, Guangdong, Peoples R China.	junyuanhu0507res@163.com; spindriftesj@126.com			Shenzhen Key Medical Discipline Con-struction Fund [SZXK078]	Shenzhen Key Medical Discipline Con-struction Fund	Acknowledgments This study was funded by Shenzhen Key Medical Discipline Con-struction Fund (SZXK078) .		36	2	2	3	7	PERGAMON-ELSEVIER SCIENCE LTD	OXFORD	THE BOULEVARD, LANGFORD LANE, KIDLINGTON, OXFORD OX5 1GB, ENGLAND	0197-0186	1872-9754		NEUROCHEM INT	Neurochem. Int.	JUL	2022	157
J	Moen, A; Jacobsen, D; Phuyal, S; Legfeldt, A; Haugen, F; Roe, C; Gjerstad, J				Moen, Aurora; Jacobsen, Daniel; Phuyal, Santosh; Legfeldt, Anna; Haugen, Fred; Roe, Cecilie; Gjerstad, Johannes			MicroRNA-223 demonstrated experimentally in exosome-like vesicles is associated with decreased risk of persistent pain after lumbar disc herniation	JOURNAL OF TRANSLATIONAL MEDICINE			English	Article						Lumbar radicular pain; Disc herniation; Inflammation; Immune response; microRNA-223; miR-223	NUCLEUS PULPOSUS; CELL-PROLIFERATION; MESSENGER-RNAS; NONCODING RNA; MIR-223; DEGENERATION; INTERLEUKINS; MECHANISM; GANGLION; NEURONS	Background: Previous findings have demonstrated that lumbar radicular pain after disc herniation may be associated with up-regulation of inflammatory mediators. In the present study we examined the possible role of extracellular microRNAs (miRs) in this process. Methods: Single unit recordings, isolation of exosome-like vesicles, electron microscopy, nanoparticle tracking analysis, western blot a…	[Moen, Aurora; Jacobsen, Daniel; Phuyal, Santosh; Legfeldt, Anna; Haugen, Fred; Gjerstad, Johannes] Natl Inst Occupat Hlth, Pb 8149 Dep, N-0033 Oslo, Norway; [Moen, Aurora; Roe, Cecilie] Oslo Univ Hosp, Dept Phys Med & Rehabil, Oslo, Norway; [Roe, Cecilie] Univ Oslo, Fac Med, Oslo, Norway; [Gjerstad, Johannes] Univ Oslo, Dept Biosci, Oslo, Norway	University of Oslo; University of Oslo; University of Oslo	Gjerstad, J (通讯作者)，Natl Inst Occupat Hlth, Pb 8149 Dep, N-0033 Oslo, Norway.;Gjerstad, J (通讯作者)，Univ Oslo, Dept Biosci, Oslo, Norway.	Johannes.Gjerstad@stami.no	Haugen, Fred/I-6341-2018; Haugen, Fred/AAK-6703-2021	Haugen, Fred/0000-0001-7201-7344;	South Eastern Norway Regional Health Authority [2013/20589]	South Eastern Norway Regional Health Authority	This study received financial support from the South Eastern Norway Regional Health Authority, Grant Number 2013/20589.		38	21	21	2	13	BMC	LONDON	CAMPUS, 4 CRINAN ST, LONDON N1 9XW, ENGLAND		1479-5876		J TRANSL MED	J. Transl. Med.	MAY 1	2017	15
J	KNYIHARCSILLIK, E; KREUTZBERG, GW; CSILLIK, B				KNYIHARCSILLIK, E; KREUTZBERG, GW; CSILLIK, B			FINE-STRUCTURAL CORRELATES OF VIP-LIKE IMMUNOREACTIVITY IN THE UPPER SPINAL DORSAL HORN AFTER PERIPHERAL AXOTOMY - POSSIBILITIES OF A NEURO-GLIAL TRANSLOCATION OF A NEUROPEPTIDE	ACTA HISTOCHEMICA			English	Article						VIP (VASOACTIVE INTESTINAL POLYPEPTIDE); SPINAL CORD; ASTROGLIA; TRANSGANGLIONIC DEGENERATIVE ATROPHY	VASOACTIVE INTESTINAL POLYPEPTIDE; PRIMARY SENSORY NEURONS; SUBSTANCE-P; IMMUNOHISTOCHEMICAL LOCALIZATION; TRANSGANGLIONIC REGULATION; AXOPLASMIC-TRANSPORT; TRIGEMINAL NUCLEUS; SCIATIC-NERVE; PEPTIDE VIP; RAT	After transection of the peripheral nerve, VIP-like immunoreactivity (VIPLI) increases markedly in the ipsilateral upper dorsal horn of the spinal cord. Immunoreactivity has been studied by means of light- and electron microscopic immunocytochemistry. Under normal conditions, there is little VIPLI present in the superficial dorsal horn, confined to small dot-like elements corresponding to axonal …	MAX PLANCK INST PSYCHIAT,DEPT NEUROMORPHOL,W-8033 MARTINSRIED,GERMANY	Max Planck Society	KNYIHARCSILLIK, E (通讯作者)，ALBERT SZENT GYORGYI MED UNIV,DEPT ANAT,POB 512,H-6701 SZEGED,HUNGARY.								44	9	9	0	0	GUSTAV FISCHER VERLAG	JENA	VILLENGANG 2, D-07745 JENA, GERMANY	0065-1281			ACTA HISTOCHEM	Acta Histochem.	FEB	1993	94	1
J	Cetin, Z; Saygili, EI; Gorgisen, G; Sokullu, E				Cetin, Zafer; Saygili, Eyup, I; Gorgisen, Gokhan; Sokullu, Emel			Preclinical Experimental Applications of miRNA Loaded BMSC Extracellular Vesicles	STEM CELL REVIEWS AND REPORTS			English	Article						Bone marrow Mesenchymal stem cells; miRNA modified BMSCs; Extracellular vesicles; miRNA; Experimental animal models; Cancer; Spinal cord injury; Fibrosis; Rheumatoid Arthiritis; Myocardial infarction; Cerebral ischemia	MESENCHYMAL STEM-CELLS; ISCHEMIA-REPERFUSION INJURY; MARROW STROMAL CELLS; SPINAL-CORD-INJURY; BONE-MARROW; FUNCTIONAL RECOVERY; MYOCARDIAL-INFARCTION; INTESTINAL FIBROSIS; PROMOTE RECOVERY; VIRAL VECTORS	Bone marrow mesenchymal stem cells have been investigated for many years, especially for tissue regeneration, and have inherent limitations. One of the rapidly developing fields in the scientific world in recent years is extracellular vesicles. Especially, bone marrow mesenchymal stem cell originated extracellular vesicles are known to have positive contributions in tissue regeneration, and these…	[Cetin, Zafer] SANKO Univ, Sch Med, Dept Med Biol, Gaziantep, Turkey; [Cetin, Zafer] SANKO Univ, Grad Educ Inst, Dept Biol & Biomed Sci, Gaziantep, Turkey; [Saygili, Eyup, I] SANKO Univ, Sch Med, Dept Med Biochem, Gaziantep, Turkey; [Saygili, Eyup, I] SANKO Univ, Grad Educ Inst, Dept Mol Med, Gaziantep, Turkey; [Gorgisen, Gokhan] Van Yuzuncu Yil Univ, Sch Med, Dept Med Biol, Van, Turkey; [Sokullu…	Gaziantep University; Sanko University; Sanko University; Gaziantep University; Sanko University; Sanko University; Yuzuncu Yil University; Koc University; Koc University	Cetin, Z (通讯作者)，SANKO Univ, Sch Med, Dept Med Biol, Gaziantep, Turkey.;Cetin, Z (通讯作者)，SANKO Univ, Grad Educ Inst, Dept Biol & Biomed Sci, Gaziantep, Turkey.	zcetin@sanko.edu.tr	Çetin, Zafer/AAG-6994-2021; Sokullu, Emel/ADN-0664-2022; saygili, eyup ilker/X-1954-2019	Çetin, Zafer/0000-0003-0125-235X; saygili, eyup ilker/0000-0002-0102-4237; Sokullu, Emel/0000-0003-1302-1997					160	8	8	3	16	SPRINGER	NEW YORK	ONE NEW YORK PLAZA, SUITE 4600, NEW YORK, NY, UNITED STATES	2629-3269	2629-3277		STEM CELL REV REP	Stem Cell Rev. Rep.	APR	2021	17	2
J	Zhao, CL; Zhou, X; Qiu, J; Xin, DQ; Li, TT; Chu, XL; Yuan, HT; Wang, HF; Wang, Z; Wang, DC				Zhao, Chuanliang; Zhou, Xin; Qiu, Jie; Xin, Danqing; Li, Tingting; Chu, Xili; Yuan, Hongtao; Wang, Haifeng; Wang, Zhen; Wang, Dachuan			Exosomes Derived From Bone Marrow Mesenchymal Stem Cells Inhibit Complement Activation In Rats With Spinal Cord Injury	DRUG DESIGN DEVELOPMENT AND THERAPY			English	Article						exosomes; proteomics; complement; spinal cord injury	CENTRAL-NERVOUS-SYSTEM; FUNCTIONAL RECOVERY; EXTRACELLULAR VESICLES; IMMUNE-RESPONSES; INFLAMMATION; IMPROVES; MICROVESICLES; MODULATION; EXPRESSION; PATHWAYS	Purpose: Spinal cord injury (SCI) is a relatively common, devastating traumatic condition resulting in permanent disability. In this study, the use of exosomes derived from bone mesenchymal stem cells (BMSCs-Exo) as a cell-free therapy for the treatment of SCI in rats was investigated to gain insights into their mechanisms of action. Methods: Rats were randomly divided into three groups, Sham (tr…	[Zhao, Chuanliang; Zhou, Xin; Qiu, Jie; Wang, Haifeng; Wang, Dachuan] Shandong Univ, Shandong Prov Hosp, Dept Spinal Surg, Jinan, Shandong, Peoples R China; [Zhao, Chuanliang; Zhou, Xin; Qiu, Jie; Xin, Danqing; Li, Tingting; Chu, Xili; Yuan, Hongtao; Wang, Zhen] Shandong Univ, Sch Basic Med Sci, Dept Physiol, Jinan, Shandong, Peoples R China; [Zhao, Chuanliang] Feicheng Hosp Tradit Chinese Med, D…	Shandong First Medical University & Shandong Academy of Medical Sciences; Shandong University; Shandong University	Wang, HF (通讯作者)，Shandong Univ, Shandong Prov Hosp, Dept Spinal Surg, Jinan, Shandong, Peoples R China.	wangdachuan@medmail.com.cn		Zhao, Chuanliang/0000-0003-2520-546X	National Natural Science Foundation of China [81873768, 81671213]; Natural Science Foundation of Shandong Province [ZR2017MH120]	National Natural Science Foundation of China(National Natural Science Foundation of China (NSFC)); Natural Science Foundation of Shandong Province(Natural Science Foundation of Shandong Province)	This work was supported by research funding from the National Natural Science Foundation of China (No. 81873768 and 81671213 to Dr. Zhen Wang) and the Natural Science Foundation of Shandong Province (No. ZR2017MH120 to Dr. DaChuan Wang).		49	44	50	2	15	DOVE MEDICAL PRESS LTD	ALBANY	PO BOX 300-008, ALBANY, AUCKLAND 0752, NEW ZEALAND	1177-8881			DRUG DES DEV THER	Drug Des. Dev. Ther.		2019	13
J	Rong, YL; Wang, ZH; Tang, PY; Wang, JX; Ji, CY; Chang, J; Zhu, YF; Ye, W; Bai, JL; Liu, W; Yin, GY; Yu, LP; Zhou, XH; Cai, WH				Rong, Yuluo; Wang, Zhuanghui; Tang, Pengyu; Wang, Jiaxing; Ji, Chengyue; Chang, Jie; Zhu, Yufeng; Ye, Wu; Bai, Jianling; Liu, Wei; Yin, Guoyong; Yu, Lipeng; Zhou, Xuhui; Cai, Weihua			Engineered extracellular vesicles for delivery of siRNA promoting targeted repair of traumatic spinal cord injury	BIOACTIVE MATERIALS			English	Article						Extracellular vesicles; Spinal cord injury; siRNA; Microglia; macrophages polarization; Induced neural stem cells	CENTRAL-NERVOUS-SYSTEM; NEURAL STEM-CELLS; MICROGLIA; EXOSOMES; ACTIVATION; NEUROINFLAMMATION; INFLAMMATION; APOPTOSIS; ISCHEMIA; PLATFORM	Spinal cord injury (SCI) is a severe disease of the nervous system that causes irreparable damage and loss of function, for which no effective treatments are available to date. Engineered extracellular vesicles (EVs) carrying therapeutic molecules hold promise as an alternative SCI therapy depending on the specific functionalized EVs and the appropriate engineering strategy. In this study, we dem…	[Rong, Yuluo; Wang, Zhuanghui; Tang, Pengyu; Wang, Jiaxing; Ji, Chengyue; Chang, Jie; Zhu, Yufeng; Ye, Wu; Yin, Guoyong; Yu, Lipeng; Cai, Weihua] Nanjing Med Univ, Affiliated Hosp 1, Dept Orthoped, Nanjing 210029, Jiangsu, Peoples R China; [Bai, Jianling] Nanjing Med Univ, Sch Publ Hlth, Dept Biostat, Nanjing 210029, Jiangsu, Peoples R China; [Liu, Wei; Zhou, Xuhui] Naval Med Univ, Affiliated Hos…	Nanjing Medical University; Nanjing Medical University; Naval Medical University; Shanghai Jiao Tong University	Yu, LP; Cai, WH (通讯作者)，Nanjing Med Univ, Affiliated Hosp 1, Dept Orthoped, Nanjing 210029, Jiangsu, Peoples R China.;Zhou, XH (通讯作者)，Naval Med Univ, Affiliated Hosp 2, Dept Orthoped, Shanghai 200003, Peoples R China.	rongylspine@163.com; lipeng_yu@aliyun.com; zhouxuhui@smmu.edu.cn; caiwhspine@sina.com	Cai, Weihua/P-4592-2014	Cai, Weihua/0000-0003-3544-4309; Zhou, Xuhui/0009-0000-9198-169X	National Natural Science Founda- tion of China; [81974335]; [82172426]	National Natural Science Founda- tion of China(National Natural Science Foundation of China (NSFC)); ;	This work was sponsored by the National Natural Science Founda- tion of China (grant No. 81974335, 82172426) . We would like to thank the Core Facility of the First Affiliated Hospital of Nanjing Medical University for its help in the experiment.		71	1	1	36	36	KEAI PUBLISHING LTD	BEIJING	16 DONGHUANGCHENGGEN NORTH ST, BEIJING, DONGCHENG DISTRICT 100717, PEOPLES R CHINA		2452-199X		BIOACT MATER	Bioact. Mater.	MAY	2023	23
J	Kerr, N; Garcia-Contreras, M; Abbassi, S; Mejias, NH; Desousa, BR; Ricordi, C; Dietrich, WD; Keane, RW; Vaccari, JPD				Kerr, Nadine; Garcia-Contreras, Marta; Abbassi, Sam; Mejias, Nancy H.; Desousa, Brandon R.; Ricordi, Camillo; Dietrich, W. Dalton; Keane, Robert W.; Vaccari, Juan Pablo de Rivero			Inflammasome Proteins in Serum and Serum-Derived Extracellular Vesicles as Biomarkers of Stroke	FRONTIERS IN MOLECULAR NEUROSCIENCE			English	Article						inflammasome; biomarkers; extracellular vesicles; serum; exosomes; caspase-1; ASC	INNATE IMMUNE-RESPONSE; C-REACTIVE PROTEIN; ISCHEMIC-STROKE; EXOSOMES; RISK; PROGNOSIS; NLRP2	The inflammasome is a key contributor to the inflammatory innate immune response after stroke. We have previously shown that inflammasome proteins are released in extracellular vesicles (EV) after brain and spinal cord injury. In addition, we have shown that inflammasome proteins offer great promise as biomarkers of central nervous system (CNS) injury following brain trauma. In the present study,…	[Kerr, Nadine; Mejias, Nancy H.; Desousa, Brandon R.; Dietrich, W. Dalton; Vaccari, Juan Pablo de Rivero] Univ Miami, Dept Neurol Surg, Miami Project Cure Paralysis, Miami, FL USA; [Garcia-Contreras, Marta; Ricordi, Camillo] Univ Miami, Miller Sch Med, Diabet Res Inst, Miami, FL 33136 USA; [Abbassi, Sam; Keane, Robert W.] Univ Miami, Dept Physiol & Biophys, Miami, FL USA; [Dietrich, W. Dalton; Ke…	University of Miami; University of Miami; University of Miami	Vaccari, JPD (通讯作者)，Univ Miami, Dept Neurol Surg, Miami Project Cure Paralysis, Miami, FL USA.;Vaccari, JPD (通讯作者)，InflamaCORE LLC, Miami, FL 33156 USA.	jderivero@med.miami.edu	Garcia-Contreras, Marta/AAY-2764-2021; RICORDI, CAMILLO/AAA-4740-2019; de Rivero Vaccari, Juan Pablo/H-5718-2019; de Rivero Vaccari, Juan Pablo/ABE-3248-2020	Garcia-Contreras, Marta/0000-0001-8014-7966; de Rivero Vaccari, Juan Pablo/0000-0002-5460-8834	American Heart Association [12SDG11970010]; The Miami Project to Cure Paralysis; STTR grant from the NINDS/NIH [4R42NS086274-012]	American Heart Association(American Heart Association); The Miami Project to Cure Paralysis; STTR grant from the NINDS/NIH	This work was supported by a grant to JdRV from the American Heart Association (12SDG11970010) and The Miami Project to Cure Paralysis and a STTR grant (4R42NS086274-012) from the NINDS/NIH to RK andWD.		48	54	54	0	17	FRONTIERS MEDIA SA	LAUSANNE	AVENUE DU TRIBUNAL FEDERAL 34, LAUSANNE, CH-1015, SWITZERLAND	1662-5099			FRONT MOL NEUROSCI	Front. Molec. Neurosci.	SEP 4	2018	11
J	Lu, YT; Zhang, JT; Zeng, FN; Wang, P; Guo, XN; Wang, HT; Qin, ZS; Tao, T				Lu, Yitian; Zhang, Jintao; Zeng, Fanning; Wang, Peng; Guo, Xiangna; Wang, Haitao; Qin, Zaisheng; Tao, Tao			Human PMSCs-derived small extracellular vesicles alleviate neuropathic pain through miR-26a-5p/Wnt5a in SNI mice model	JOURNAL OF NEUROINFLAMMATION			English	Article						Neuropathic pain; hPMSCs; sEVs; miR-26a-5p; Wnt5a; Neuroinflammation	MESENCHYMAL STEM-CELLS; NERVE INJURY; BONE-MARROW; EXOSOMES; PLACENTA; CONTRIBUTES; THERAPY; NEURONS	Background Mesenchymal stem cell (MSCs)-derived small Extracellular Vesicles (sEVs) are considered as a new cell-free therapy for pain caused by nerve injury, but whether human placental mesenchymal stem cell-derived sEVs relieve pain in sciatic nerve injury and its possible mechanism are still unclear. In this study, we investigated the roles of hPMSCs-derived sEVs and related mechanisms in neur…	[Lu, Yitian; Tao, Tao] Cent Peoples Hosp Zhanjiang, Dept Anesthesiol, Zhanjiang, Guangdong, Peoples R China; [Lu, Yitian; Zhang, Jintao; Zeng, Fanning; Wang, Peng; Guo, Xiangna; Qin, Zaisheng] Southern Med Univ, Nanfang Hosp, Dept Anesthesiol, Guangzhou, Guangdong, Peoples R China; [Zhang, Jintao] Southern Med Univ, Zhujiang Hosp, Dept Anesthesiol, Guangzhou, Guangdong, Peoples R China; [Wang, Ha…	Southern Medical University - China; Southern Medical University - China; Southern Medical University - China	Tao, T (通讯作者)，Cent Peoples Hosp Zhanjiang, Dept Anesthesiol, Zhanjiang, Guangdong, Peoples R China.;Qin, ZS (通讯作者)，Southern Med Univ, Nanfang Hosp, Dept Anesthesiol, Guangzhou, Guangdong, Peoples R China.	mzkqzs@smu.edu.cn; taotaomzk@smu.edu.cn	Tao, Tao/S-6992-2016	Tao, Tao/0000-0002-6348-719X	National Natural Science Foundation of China [81973305]; Science and Technology Planning Project of Guangzhou, China [201904010487]; Natural Science Foundation of Guangdong Province, China [2021A1515010897]; Discipline Construction Fund of Central People's Hospital of Zhanjiang [2020A01, 2020A02]	National Natural Science Foundation of China(National Natural Science Foundation of China (NSFC)); Science and Technology Planning Project of Guangzhou, China; Natural Science Foundation of Guangdong Province, China(National Natural Science Foundation of Guangdong Province); Discipline Construction Fund of Central People's Hospital of Zhanjiang	This research was funded by the National Natural Science Foundation of China (Grant Number: 81973305), and Science and Technology Planning Project of Guangzhou, China (Grant Number: 201904010487), Natural Science Foundation of Guangdong Province, China (Grant Number: 2021A1515010897) and the Discipline Construction Fund of Central People's Hospital of Zhanjiang (Grant Number: 2020A01 and 2020A02).		69	2	2	7	15	BMC	LONDON	CAMPUS, 4 CRINAN ST, LONDON N1 9XW, ENGLAND		1742-2094		J NEUROINFLAMM	J. Neuroinflamm.	SEP 7	2022	19	1
J	Rong, YL; Liu, W; Lv, CT; Wang, JX; Luo, YJ; Jiang, DD; Li, LW; Zhou, Z; Zhou, W; Li, QQ; Yin, GY; Yu, LP; Fan, J; Cai, WH				Rong, Yuluo; Liu, Wei; Lv, Chengtang; Wang, Jiaxing; Luo, Yongjun; Jiang, Dongdong; Li, Linwei; Zhou, Zheng; Zhou, Wei; Li, Qingqing; Yin, Guoyong; Yu, Lipeng; Fan, Jin; Cai, Weihua			Neural stem cell small extracellular vesicle-based delivery of 14-3-3t reduces apoptosis and neuroinflammation following traumatic spinal cord injury by enhancing autophagy by targeting Beclin-1	AGING-US			English	Article						NSC-sEVs; spinal cord injury; 14-3-3t; Beclin-1; autophagy	FUNCTIONAL RECOVERY; PROMOTES AUTOPHAGY; FAMILY-MEMBERS; IFN-GAMMA; EXOSOMES; INFLAMMATION; PROTEINS; ASTROCYTES; THERAPY; NEURONS	Neural stem cell-derived small extracellular vesicles (NSC-sEVs) play an important role in the repair of tissue damage. Our previous in vitro and in vivo studies found that preconditioning with NSC-sEVs promoted the recovery of functional behaviors following spinal cord injury by activating autophagy. However, the underlying mechanisms for such observations remain unclear. In this study, we furth…	[Rong, Yuluo; Liu, Wei; Wang, Jiaxing; Luo, Yongjun; Jiang, Dongdong; Li, Linwei; Zhou, Zheng; Zhou, Wei; Li, Qingqing; Yin, Guoyong; Yu, Lipeng; Fan, Jin; Cai, Weihua] Nanjing Med Univ, Affiliated Hosp 1, Dept Orthopaed, Nanjing 210029, Jiangsu, Peoples R China; [Lv, Chengtang] Yancheng Third Peoples Hosp, Dept Orthopaed, Yancheng 224000, Jiangsu, Peoples R China	Nanjing Medical University	Yu, LP; Fan, J; Cai, WH (通讯作者)，Nanjing Med Univ, Affiliated Hosp 1, Dept Orthopaed, Nanjing 210029, Jiangsu, Peoples R China.	lipeng_yu@aliyun.com; fanjin@njmu.edu.cn; caiwhspine@sina.com	Cai, Weihua/P-4592-2014	Cai, Weihua/0000-0003-3544-4309	Natural Science Foundation of Jiangsu [BK20181490]; National Natural Science Foundation of China [81974335]; Six Talent Peaks Project in Jiangsu Province [TD-SWYY-010]	Natural Science Foundation of Jiangsu(Natural Science Foundation of Jiangsu Province); National Natural Science Foundation of China(National Natural Science Foundation of China (NSFC)); Six Talent Peaks Project in Jiangsu Province	This work was sponsored by the Natural Science Foundation of Jiangsu (Grant No. BK20181490), the National Natural Science Foundation of China (Grant No. 81772352), the Six Talent Peaks Project in Jiangsu Province (Grant No. TD-SWYY-010) and the National Natural Science Foundation of China (Grant No. 81974335).		61	36	39	1	14	IMPACT JOURNALS LLC	ORCHARD PARK	6666 E QUAKER ST, STE 1, ORCHARD PARK, NY 14127 USA	1945-4589			AGING-US	Aging-US	SEP 30	2019	11	18
J	Chen, JB; Zhang, C; Li, SY; Li, ZM; Lai, XJ; Xia, QQ				Chen, Jianbin; Zhang, Can; Li, Shouye; Li, Zheming; Lai, Xiaojing; Xia, Qingqing			Exosomes Derived from Nerve Stem Cells Loaded with FTY720 Promote the Recovery after Spinal Cord Injury in Rats by PTEN/AKT Signal Pathway	JOURNAL OF IMMUNOLOGY RESEARCH			English	Article							MICROVASCULAR PERICYTES; BRAIN; EXPRESSION; NEURONS; EDEMA	Background. Spinal cord injury (SCI) remains a challenge owing to limited therapies. The exosome of neural stem cells (NSCs-Exos) and FTY720 transplantation could improve SCI effectively. However, the effect and mechanism of NSCs-Exos combined with FTY720 (FTY720-NSCs-Exos) transplantation in the treatment of SCI are not fully understood. Methods. Sprague Dawley rats (8-week-old) were used to est…	[Chen, Jianbin] Huazhong Univ Sci & Technol, Tongji Hosp, Tongji Med Coll, Dept Neurosurg, Wuhan 430030, Hubei, Peoples R China; [Zhang, Can] Hunan Univ, Coll Biol, Dept Biomed Engn, Changsha 410082, Hunan, Peoples R China; [Li, Shouye; Li, Zheming] Hangzhou Med Coll, Coll Pharm, Hangzhou 310022, Zhejiang, Peoples R China; [Lai, Xiaojing] Univ Chinese Acad Sci, Zhejiang Canc Hosp, Canc Hosp, Hang…	Huazhong University of Science & Technology; Hunan University; Hangzhou Medical College; Chinese Academy of Sciences; University of Chinese Academy of Sciences, CAS; Zhejiang Cancer Hospital; Chinese Academy of Sciences; Wenzhou Medical University	Lai, XJ (通讯作者)，Univ Chinese Acad Sci, Zhejiang Canc Hosp, Canc Hosp, Hangzhou 310022, Zhejiang, Peoples R China.;Lai, XJ (通讯作者)，Chinese Acad Sci, Inst Basic Med & Canc IBMC, Banshan East Rd 1, Hangzhou 310022, Zhejiang, Peoples R China.;Xia, QQ (通讯作者)，Wenzhou Med Univ, Taizhou Peoples Hosp 1, Huangyan Hosp, Dept Lab Med, Hengjie Rd 218, Taizhou 318020, Zhejiang, Peoples R China.	czz20160127@163.com; 418714257@qq.com			Basic Public Welfare Research Project of Zhejiang Province [LGF19H060001]	Basic Public Welfare Research Project of Zhejiang Province	The work was supported by the Basic Public Welfare Research Project of Zhejiang Province (No. LGF19H060001).		48	10	10	3	10	HINDAWI LTD	LONDON	ADAM HOUSE, 3RD FLR, 1 FITZROY SQ, LONDON, W1T 5HF, ENGLAND	2314-8861	2314-7156		J IMMUNOL RES	J Immunol. Res.	JUL 14	2021	2021
J	Xia, B; Gao, JB; Li, SY; Huang, LL; Zhu, L; Ma, T; Zhao, LH; Yang, YJ; Luo, K; Shi, XW; Mei, LW; Zhang, H; Zheng, Y; Lu, L; Luo, ZJ; Huang, JH				Xia, Bing; Gao, Jianbo; Li, Shengyou; Huang, Liangliang; Zhu, Lei; Ma, Teng; Zhao, Laihe; Yang, Yujie; Luo, Kai; Shi, Xiaowei; Mei, Liangwei; Zhang, Hao; Zheng, Yi; Lu, Lei; Luo, Zhuojing; Huang, Jinghui			Mechanical stimulation of Schwann cells promote peripheral nerve regeneration via extracellular vesicle-mediated transfer of microRNA 23b-3p	THERANOSTICS			English	Article						Schwann cell; mechanical stimuli; extracellular vesicle; nerve regeneration; miRNA 23b-3p	IRON-OXIDE NANOPARTICLES; AXONAL REGENERATION; SPINAL-CORD; FUNCTIONAL RECOVERY; STEM-CELLS; EXOSOMES; NEUROPILIN-1; MYELIN; BRAIN; SEMAPHORIN	Rationale: Peripheral nerves are unique in their remarkable elasticity. Schwann cells (SCs), important components of the peripheral nervous system (PNS), are constantly subjected to physiological and mechanical stresses from dynamic stretching and compression forces during movement. So far, it is not clear if SCs sense and respond to mechanical signals. It is also unknown whether mechanical stimu…	[Xia, Bing; Gao, Jianbo; Li, Shengyou; Ma, Teng; Zhao, Laihe; Yang, Yujie; Shi, Xiaowei; Mei, Liangwei; Zheng, Yi; Luo, Zhuojing; Huang, Jinghui] Fourth Mil Med Univ, Xijing Hosp, Dept Orthoped, Xian 710032, Peoples R China; [Huang, Liangliang] Gen Hosp Cent Theater Command Peoples Liberat Arm, Dept Orthoped, Wuhan 430070, Peoples R China; [Zhu, Lei] Xi An Jiao Tong Univ, Dept Spine Surg, Honghui…	Air Force Military Medical University; Xi'an Jiaotong University; Air Force Military Medical University; Air Force Military Medical University; Air Force Military Medical University	Luo, ZJ; Huang, JH (通讯作者)，Fourth Mil Med Univ, Xijing Hosp, Dept Orthoped, Xian 710032, Peoples R China.;Lu, L (通讯作者)，Fourth Mil Med Univ, Dept Oral Anat & Physiol, State Key Lab Mil Stomatol, Xian 710032, Peoples R China.;Lu, L (通讯作者)，Fourth Mil Med Univ, Natl Clin Res Ctr Oral Dis, Xian 710032, Peoples R China.;Lu, L (通讯作者)，Fourth Mil Med Univ, Shaanxi Key Lab Stomatol, Sch Stomatol, Xian 71003…	luleifmmu@163.com; zhuojingl@163.com; huangjh@fmmu.edu.cn		Huang, Jinghui/0000-0002-0991-0591; Zhu, Lei/0000-0002-6043-7162	National Natural Science Foundation of China [81972052, 81730065, 81672148, 81601903, 81802143]; National Key Research and Development Plan [2016YFC1101700]; National Basic Research Program of China (973 Program) [2014CB542206]; Foundation for the State Key Laboratory of Military Stomatology [2019ZA10]	National Natural Science Foundation of China(National Natural Science Foundation of China (NSFC)); National Key Research and Development Plan; National Basic Research Program of China (973 Program)(National Basic Research Program of China); Foundation for the State Key Laboratory of Military Stomatology	This work was supported by the National Natural Science Foundation of China (81972052, 81730065, 81672148, 81601903 and 81802143), the National Key Research and Development Plan (2016YFC1101700), the National Basic Research Program of China (973 Program No. 2014CB542206), the Foundation for the State Key Laboratory of Military Stomatology (2019ZA10).		86	20	20	6	30	IVYSPRING INT PUBL	LAKE HAVEN	PO BOX 4546, LAKE HAVEN, NSW 2263, AUSTRALIA	1838-7640			THERANOSTICS	Theranostics		2020	10	20
J	Hu, GK; Witwer, KW; Bond, VC; Haughey, N; Kashanchi, F; Pulliam, L; Buch, S				Hu, Guoku; Witwer, Kenneth W.; Bond, Vincent C.; Haughey, Norman; Kashanchi, Fatah; Pulliam, Lynn; Buch, Shilpa			Proceedings of the ISEV symposium on HIV, NeuroAIDS, drug abuse & EVs	JOURNAL OF EXTRACELLULAR VESICLES			English	Article						Extracellular vesicles (EVs); human immunodeficiency virus (HIV); NeuroAIDS; drug abuse	BRAIN-INJURY; SPINAL-CORD; EXOSOMES; CELLS; VESICLES; ACTIVATION; RECEPTOR; PLASMA; PURIFICATION; EXPRESSION	Extracellular vesicles (EVs) are globular, membrane bound nanovesicles (30-100 nm range) that are shed both during normal cellular functioning and under pathological conditions by most cell types. In recent years, there has been significant interest in the study of these vesicles as conduits for the delivery of information between cells from both analogous and disparate tissues. Their ability to …	[Hu, Guoku; Buch, Shilpa] Univ Nebraska Med Ctr, Dept Pharmacol & Expt Neurosci, Omaha, NE 68198 USA; [Witwer, Kenneth W.] Johns Hopkins Univ, Sch Med, Dept Mol & Comparat Pathobiol, Baltimore, MD USA; [Bond, Vincent C.] Morehouse Sch Med, Dept Microbiol Biochem & Immunol, Atlanta, GA 30310 USA; [Haughey, Norman] Johns Hopkins Univ, Sch Med, Dept Neurol, Baltimore, MD 21205 USA; [Haughey, Norman]…	University of Nebraska System; University of Nebraska Medical Center; Johns Hopkins University; Morehouse School of Medicine; Johns Hopkins University; Johns Hopkins University; George Mason University; University of California System; University of California San Francisco; University of California System; University of California San Francisco	Buch, S (通讯作者)，Univ Nebraska Med Ctr, Dept Pharmacol & Expt Neurosci, Omaha, NE 68198 USA.	sbuch@unmc.edu	Witwer, Kenneth W./G-1626-2013; Hu, Guoku/AAG-7233-2019	Witwer, Kenneth W./0000-0003-1664-4233; Hu, Guoku/0000-0002-4792-0416; Buch, Shilpa/0000-0002-3103-6685	NIDA NIH HHS [R01 DA040385, R01 DA043138] Funding Source: Medline; NIGMS NIH HHS [P30 GM103509] Funding Source: Medline; NIMH NIH HHS [R01 MH112848] Funding Source: Medline	NIDA NIH HHS(United States Department of Health & Human ServicesNational Institutes of Health (NIH) - USANIH National Institute on Drug Abuse (NIDA)); NIGMS NIH HHS(United States Department of Health & Human ServicesNational Institutes of Health (NIH) - USANIH National Institute of General Medical Sciences (NIGMS)); NIMH NIH HHS(United States Department of Health & Human ServicesNational Institut…			45	3	3	0	2	TAYLOR & FRANCIS LTD	ABINGDON	2-4 PARK SQUARE, MILTON PARK, ABINGDON OR14 4RN, OXON, ENGLAND	2001-3078			J EXTRACELL VESICLES	J. Extracell. Vesicles		2017	6
J	Wang, JX; Rong, YL; Ji, CY; Lv, CT; Jiang, DD; Ge, XH; Gong, FY; Tang, PY; Cai, WH; Liu, W; Fan, J				Wang, Jiaxing; Rong, Yuluo; Ji, Chengyue; Lv, Chengtang; Jiang, Dongdong; Ge, Xuhui; Gong, Fangyi; Tang, Pengyu; Cai, Weihua; Liu, Wei; Fan, Jin			MicroRNA-421-3p-abundant small extracellular vesicles derived from M2 bone marrow-derived macrophages attenuate apoptosis and promote motor function recovery via inhibition of mTOR in spinal cord injury	JOURNAL OF NANOBIOTECHNOLOGY			English	Article						Autophagy; Bone marrow-derived macrophage; mTOR; Spinal cord injury; Small extracellular vesicle	BECLIN 1; AUTOPHAGY; EXOSOMES; MECHANISM; REPAIR; BRAIN; MICROPARTICLES; INFLAMMATION; BIOGENESIS; MICRORNAS	Background Spinal cord injury (SCI) has a very disabling central nervous system impact but currently lacks effective treatment. Bone marrow-derived macrophages (BMDMs) are recruited to the injured area after SCI and participate in the regulation of functional recovery with microglia. Previous studies have shown that M2 microglia-derived small extracellular vesicles (SEVs) have neuroprotective eff…	[Wang, Jiaxing; Rong, Yuluo; Ji, Chengyue; Jiang, Dongdong; Ge, Xuhui; Gong, Fangyi; Tang, Pengyu; Cai, Weihua; Liu, Wei; Fan, Jin] Nanjing Med Univ, Affiliated Hosp 1, Dept Orthopaed, Nanjing 210029, Jiangsu, Peoples R China; [Lv, Chengtang] Yancheng Third Peoples Hosp, Dept Orthopaed, Yancheng 224000, Jiangsu, Peoples R China	Nanjing Medical University	Cai, WH; Liu, W; Fan, J (通讯作者)，Nanjing Med Univ, Affiliated Hosp 1, Dept Orthopaed, Nanjing 210029, Jiangsu, Peoples R China.	caiwhspine@sina.com; liuweiorth@njmu.edu.cn; fanjin@njmu.edu.cn	Cai, Weihua/P-4592-2014	Cai, Weihua/0000-0003-3544-4309	Natural Science Foundation of Jiangsu [BK20181490]; National Natural Science Foundation of China [81772352, 81974335]; Six Talent Peaks Project in Jiangsu Province [TD-SWYY-010]	Natural Science Foundation of Jiangsu(Natural Science Foundation of Jiangsu Province); National Natural Science Foundation of China(National Natural Science Foundation of China (NSFC)); Six Talent Peaks Project in Jiangsu Province	This work was sponsored by the Natural Science Foundation of Jiangsu (Grant No. BK20181490), the National Natural Science Foundation of China (Grant Nos. 81772352, 81974335), the Six Talent Peaks Project in Jiangsu Province (Grant No. TD-SWYY-010).		48	33	33	8	17	BMC	LONDON	CAMPUS, 4 CRINAN ST, LONDON N1 9XW, ENGLAND		1477-3155		J NANOBIOTECHNOL	J. Nanobiotechnol.	MAY 13	2020	18	1
J	Zhao, JH; Ding, YL; He, R; Huang, K; Liu, L; Jiang, CN; Liu, ZZ; Wang, YL; Yan, XK; Cao, FY; Huang, XY; Peng, YN; Ren, R; He, YB; Cui, TW; Zhang, QP; Zhang, XF; Liu, QB; Li, YQ; Ma, ZJ; Yi, XN				Zhao, Jiuhong; Ding, Yali; He, Rui; Huang, Kui; Liu, Lu; Jiang, Chaona; Liu, Zhuozhou; Wang, Yuanlan; Yan, Xiaokai; Cao, Fuyang; Huang, Xueying; Peng, Yanan; Ren, Rui; He, Yuebin; Cui, Tianwei; Zhang, Quanpeng; Zhang, Xianfang; Liu, Qibing; Li, Yunqing; Ma, Zhijian; Yi, Xinan			Dose-effect relationship and molecular mechanism by which BMSC-derived exosomes promote peripheral nerve regeneration after crush injury	STEM CELL RESEARCH & THERAPY			English	Article						Mesenchymal stem cells; Exosome; Neurons; Regeneration	RETINAL GANGLION-CELLS; MARROW STROMAL CELLS; EXTRACELLULAR VESICLES; STEM-CELLS; IN-VITRO; AXON REGENERATION; UMBILICAL-CORD; GENE-TRANSFER; SPINAL-CORD; EXPRESSION	Background The development of new treatment strategies to improve peripheral nerve repair after injury, especially those that accelerate axonal nerve regeneration, is very important. The aim of this study is to elucidate the molecular mechanisms of how bone marrow stromal cell (BMSC)-derived exosomes (EXOs) participate in peripheral nerve regeneration and whether the regenerative effect of EXOs i…	[Zhao, Jiuhong; Huang, Kui; Liu, Lu; Jiang, Chaona; Liu, Zhuozhou; Wang, Yuanlan; Yan, Xiaokai; Cao, Fuyang; Huang, Xueying; Peng, Yanan; Ren, Rui; He, Yuebin; Cui, Tianwei; Zhang, Quanpeng; Zhang, Xianfang; Ma, Zhijian; Yi, Xinan] Hainan Med Univ, Key Lab Brain Sci Res & Transformat Trop Environm, Haikou, Hainan, Peoples R China; [Zhao, Jiuhong; He, Rui; Peng, Yanan; Ren, Rui; He, Yuebin; Cui, T…	Hainan Medical University; Hainan Medical University; Tibet University; Chinese Academy of Sciences	Ma, ZJ; Yi, XN (通讯作者)，Hainan Med Univ, Key Lab Brain Sci Res & Transformat Trop Environm, Haikou, Hainan, Peoples R China.;Ma, ZJ; Yi, XN (通讯作者)，Hainan Med Univ, Dept Anat, Haikou, Hainan, Peoples R China.	147977092@qq.com; yixn001@163.com			National Natural Science Foundation of China [81660217, 81460196]; Hainan Key Research and Development Program of China [ZDYF2018153, ZDYF2016110]; Natural Science Foundation of Hainan Province [318QN243]	National Natural Science Foundation of China(National Natural Science Foundation of China (NSFC)); Hainan Key Research and Development Program of China; Natural Science Foundation of Hainan Province	This project was funded by the National Natural Science Foundation of China (81660217 and 81460196), the Hainan Key Research and Development Program of China (ZDYF2018153 and ZDYF2016110), and the Natural Science Foundation of Hainan Province (318QN243).		86	25	26	6	23	BMC	LONDON	CAMPUS, 4 CRINAN ST, LONDON N1 9XW, ENGLAND		1757-6512		STEM CELL RES THER	Stem Cell Res. Ther.	AUG 18	2020	11	1
J	Noori, L; Arabzadeh, S; Mohamadi, Y; Mojaverrostami, S; Mokhtari, T; Akbari, M; Hassanzadeh, G				Noori, Leila; Arabzadeh, Somayeh; Mohamadi, Yousef; Mojaverrostami, Sina; Mokhtari, Tahmineh; Akbari, Mohammad; Hassanzadeh, Gholamreza			Intrathecal administration of the extracellular vesicles derived from human Wharton's jelly stem cells inhibit inflammation and attenuate the activity of inflammasome complexes after spinal cord injury in rats	NEUROSCIENCE RESEARCH			English	Article						Spinal cord injury; Inflammasome; Wharton's jelly mesenchymal stem cells; Extracellular vesicles; Intrathecal injection	MESENCHYMAL STROMAL CELLS; NEURAL PROGENITOR CELLS; MOLECULAR PLATFORM; THERAPEUTIC TARGET; PROLIFERATION; ACTIVATION; EXOSOMES; PROTECT; MICROENVIRONMENT; DIFFERENTIATION	Activation of inflammasome complexes during spinal cord injury (SCI) lead to conversion of pro inflammatory cytokines, interleukin-1beta (IL-1 beta) and interleukin-18 (IL-18) to their active form to initiates the neuroinflammation. Mesenchymal stem cells (MSCs) showed anti-inflammatory properties through their extracellular vehicles (EVs). We investigated immunomodulatory potential of human Whar…	[Noori, Leila; Mojaverrostami, Sina; Akbari, Mohammad; Hassanzadeh, Gholamreza] Univ Tehran Med Sci, Sch Med, Dept Anat, Tehran, Iran; [Arabzadeh, Somayeh] Ale Taha Inst Higher Educ, Sch Basic Sci, Dept Biol, Tehran, Iran; [Mohamadi, Yousef] Ilam Univ Med Sci, Sch Med, Dept Anat, Ilam, Iran; [Mokhtari, Tahmineh] Inst Psychol, CAS Key Lab Mental Hlth, Beijing, Peoples R China; [Mokhtari, Tahmineh]…	Tehran University of Medical Sciences; Chinese Academy of Sciences; University of Chinese Academy of Sciences, CAS; Tehran University of Medical Sciences	Hassanzadeh, G (通讯作者)，Univ Tehran Med Sci, Sch Med, Dept Anat, Tehran, Iran.;Hassanzadeh, G (通讯作者)，Univ Tehran Med Sci, Sch Adv Technol Med, Dept Neurosci & Addict Studies, Tehran, Iran.;Hassanzadeh, G (通讯作者)，Legal Med Org, Legal Med Res Ctr, Tehran, Iran.	hassanzadeh@tums.ac.ir	Mokhtari, Tahmineh/E-8308-2017	Mokhtari, Tahmineh/0000-0002-4126-7102; Mojaverrostami, Sina/0000-0001-5479-1168; arabzadeh, somayeh/0000-0002-7330-8271	Tehran University of Medical Sciences [97013036613]	Tehran University of Medical Sciences(Tehran University of Medical Sciences)	I would like to thank Dr. Peter M Grace, MD Anderson Cancer Center, Texas University, who has generously given up valuable time to edit this manuscript. His comments appreciated and greatly improved our work. This work was funded by Tehran University of Medical Sciences (grant no. 97013036613) .		72	19	19	1	5	ELSEVIER IRELAND LTD	CLARE	ELSEVIER HOUSE, BROOKVALE PLAZA, EAST PARK SHANNON, CO, CLARE, 00000, IRELAND	0168-0102	1872-8111		NEUROSCI RES	Neurosci. Res.	SEP	2021	170
J	Huang, TC; Wu, JH; Mu, JF; Gao, JQ				Huang, Tianchen; Wu, Jiahe; Mu, Jiafu; Gao, Jianqing			Advanced Therapies for Traumatic Central Nervous System Injury: Delivery Strategy Reinforced Efficient Microglial Manipulation	MOLECULAR PHARMACEUTICS			English	Article; Early Access						traumatic CNS injuries; microglial manipulation; delivery strategies; nanoparticle; exosomes; scaffolds	SPINAL-CORD-INJURY; BLOOD-BRAIN-BARRIER; INTRANASAL INSULIN-TREATMENT; STEM-CELLS; DRUG-DELIVERY; FUNCTIONAL RECOVERY; ACTIVATED MICROGLIA; AXONAL INJURY; UP-REGULATION; IN-VITRO	Traumatic central nervous system (CNS) injuries, including spinal cord injury and traumatic brain injury, are challenging enemies of human health. Microglia, the main component of the innate immune system in CNS, can be activated postinjury and are key participants in the pathological procedure and development of CNS trauma. Activated microglia can be typically classified into pro-inflammatory (M…	[Huang, Tianchen; Wu, Jiahe; Mu, Jiafu; Gao, Jianqing] Zhejiang Univ, Coll Pharmaceut Sci, Hangzhou 310058, Peoples R China; [Huang, Tianchen; Gao, Jianqing] Zhejiang Univ, Hangzhou Inst Innovat Med, Coll Pharmaceut Sci, Hangzhou 310058, Peoples R China; [Wu, Jiahe] Zhejiang Univ, Affiliated Hangzhou Peoples Hosp 1, Dept Clin Pharmacol, Key Lab Clin Canc Pharmacol & Toxicol Res Zhejiang, Hangzhou…	Zhejiang University; Zhejiang University; Zhejiang University; Zhejiang University	Gao, JQ (通讯作者)，Zhejiang Univ, Coll Pharmaceut Sci, Hangzhou 310058, Peoples R China.;Gao, JQ (通讯作者)，Zhejiang Univ, Hangzhou Inst Innovat Med, Coll Pharmaceut Sci, Hangzhou 310058, Peoples R China.;Gao, JQ (通讯作者)，Zhejiang Univ, Jinhua Inst, Jinhua 321002, Peoples R China.	gaojianqing@zju.edu.cn			National Key Research and Development Project of Stem Cell and Transformation Research; National Natural Science Foundation of China; [2019 YFA 0 1 1 2 1 0 0]; [2019YFA0112102]; [81973252]	National Key Research and Development Project of Stem Cell and Transformation Research; National Natural Science Foundation of China(National Natural Science Foundation of China (NSFC)); ; ;	ACKNOWLEDGMENTS This work was financially supported by the National Key Research and Development Project of Stem Cell and Transformation Research (2019 YFA 0 1 1 2 1 0 0, 2019YFA0112102) and the National Natural Science Foundation of China (81973252) .		175	0	0	6	6	AMER CHEMICAL SOC	WASHINGTON	1155 16TH ST, NW, WASHINGTON, DC 20036 USA	1543-8384	1543-8392		MOL PHARMACEUT	Mol. Pharm.
J	Li, C; Pao, GJ; Wu, WL; Wang, HL; Ren, SW; Zhang, L; Zhou, HM; Liu, HC; Chen, YZ				Li, Ci; Pao, Guangjun; Wu, Wenliang; Wang, Hongliang; Ren, Shanwu; Zhang, Lu; Zhou, Hongming; Liu, Haichun; Chen, Yunzhen			Exosomes from Bone Marrow Mesenchymal Stem Cells Inhibit Neuronal Apoptosis and Promote Motor Function Recovery via the Wnt/beta-catenin Signaling Pathway	CELL TRANSPLANTATION			English	Article						exosomes; Wnt; beta-catenin signaling pathway; spinal cord injury; apoptosis	SPINAL-CORD-INJURY; EXTRACELLULAR VESICLES; REGENERATION; TRANSPLANTATION; DEATH; INFLAMMATION; MECHANISMS; SCAFFOLD	Severe spinal cord injury (SCI) is caused by external mechanical injury, resulting in unrecoverable neurological injury. Recent studies have shown that exosomes derived from bone marrow mesenchymal stem cells (BMSCs-Exos) might be valuable paracrine molecules in the treatment of SCI. In this study, we designed SCI models in vivo and in vitro and then investigated the possible mechanism of success…	[Li, Ci; Pao, Guangjun; Wu, Wenliang; Wang, Hongliang; Ren, Shanwu; Zhang, Lu; Zhou, Hongming; Liu, Haichun; Chen, Yunzhen] Shandong Univ, Dept Orthoped, Qilu Hosp, Jinan 2500122, Shandong, Peoples R China; [Li, Ci; Pao, Guangjun; Wu, Wenliang; Wang, Hongliang; Ren, Shanwu; Zhang, Lu; Zhou, Hongming; Liu, Haichun; Chen, Yunzhen] Dept Shandong Univ, Spine & Spine Cord Dis Res Ctr, Jinan, Shandong,…	Shandong University; Shandong University	Chen, YZ (通讯作者)，Shandong Univ, Dept Orthoped, Qilu Hosp, Jinan 2500122, Shandong, Peoples R China.	qilucyz@yeah.net			National Natural Science Foundation of China (NSFC) [81602361]; Jinan Science and Technology Project [201805042]	National Natural Science Foundation of China (NSFC)(National Natural Science Foundation of China (NSFC)); Jinan Science and Technology Project	The author(s) disclosed receipt of the following financial support for the research, authorship, and/or publication of this article: This study was supported by the National Natural Science Foundation of China (NSFC) (No. 81602361) and Jinan Science and Technology Project (No. 201805042).		58	54	57	2	15	SAGE PUBLICATIONS INC	THOUSAND OAKS	2455 TELLER RD, THOUSAND OAKS, CA 91320 USA	0963-6897	1555-3892		CELL TRANSPLANT	Cell Transplant.	NOV	2019	28	11
J	Cai, XX; Xi, X; Li, XM; Zhang, XM; Zhang, XLN; Huang, ZX; Yan, ZW				Cai, Xinxin; Xi, Xi; Li, Xiangming; Zhang, Xiaomei; Zhang, Xiaolina; Huang, Zhangxiang; Yan, Zhiwen			Antinociceptive effects of macrophage-derived extracellular vesicles by carrying microRNA-216a	AMERICAN JOURNAL OF TRANSLATIONAL RESEARCH			English	Article						M2 macrophages; extracellular vesicles; cancer-induced bone pain; microRNA-216a; HMGB1	SPINAL-CORD-INJURY; EXOSOMES	Cancer-induced bone pain (CIBP) represents the pain induced by bone metastases from malignancies. The role of extracellular vesicles (Evs) has been underscored in bone metastasis. However, the function of Evs, especially these derived from M2 macrophages (M2 phi-Evs) in CIBP is unclear. Therefore, this investigation aimed to probe the possible antinociceptive effect of M2 phi-Evs in CIBP and the …	[Cai, Xinxin] Kunming Med Univ, Affiliated Hosp 1, Dept Anesthesiol, Kunming 650032, Yunnan, Peoples R China; [Xi, Xi] Kunming Med Univ, Affiliated Hosp 2, Dept Anesthesiol, Kunming 650101, Yunnan, Peoples R China; [Li, Xiangming; Zhang, Xiaomei; Zhang, Xiaolina; Huang, Zhangxiang] Kunming Med Univ, Affiliated Hosp 1, Dept Pain Management, 295 Xichang Rd, Kunming 650032, Yunnan, Peoples R China; …	Kunming Medical University; Kunming Medical University; Kunming Medical University; Kunming Medical University	Huang, ZX (通讯作者)，Kunming Med Univ, Affiliated Hosp 1, Dept Pain Management, 295 Xichang Rd, Kunming 650032, Yunnan, Peoples R China.;Yan, ZW (通讯作者)，Kunming Med Univ, Haiyuan Coll, Dept Anat, 389 Haiyuan North Rd, Kunming 650101, Yunnan, Peoples R China.	hzhang.xiang9181@163.com; 149140.108@qq.com			PhD research startup foundation of the First Affiliated Hospital of Kunming Medical University [2018-BS021]	PhD research startup foundation of the First Affiliated Hospital of Kunming Medical University	The authors would like to thank PhD research startup foundation of the First Affiliated Hospital of Kunming Medical University (2018-BS021) . This work is supported by PhD research startup foundation of the First Affiliated Hospital of Kunming Medical University (2018-BS021) .		31	0	0	0	1	E-CENTURY PUBLISHING CORP	MADISON	40 WHITE OAKS LN, MADISON, WI 53711 USA	1943-8141			AM J TRANSL RES	Am. J. Transl. Res.		2021	13	4
J	Vawda, R; Badner, A; Hong, J; Mikhail, M; Dragas, R; Xhima, K; Jose, A; Fehlings, MG				Vawda, Reaz; Badner, Anna; Hong, James; Mikhail, Mirriam; Dragas, Rachel; Xhima, Kristiana; Jose, Alejandro; Fehlings, Michael G.			Harnessing the Secretome of Mesenchymal Stromal Cells for Traumatic Spinal Cord Injury: Multicell Comparison and Assessment of In Vivo Efficacy	STEM CELLS AND DEVELOPMENT			English	Article						mesenchymal stromal cells; secretome; conditioned media; spinal cord injury; intravenous	STEM-CELLS; CONDITIONED MEDIUM; POSTTHAW RECOVERY; SOLUBLE FACTORS; CRYOPRESERVATION; BLOOD; ADULT; MODULATION; IMPROVES; EXOSOMES	Cell therapy offers significant promise for traumatic spinal cord injury (SCI), which despite many medical advances, has limited treatment strategies. Able to address the multifactorial and dynamic pathophysiology of SCI, cells present various advantages over standard pharmacological approaches. However, the use of live cells is also severely hampered by logistical and practical considerations. T…	[Vawda, Reaz; Badner, Anna; Hong, James; Mikhail, Mirriam; Dragas, Rachel; Xhima, Kristiana; Jose, Alejandro; Fehlings, Michael G.] Univ Hlth Network, Krembil Res Inst, Dept Genet & Dev, Toronto, ON, Canada; [Badner, Anna; Hong, James; Dragas, Rachel; Fehlings, Michael G.] Univ Toronto, Sch Med, Inst Med Sci, Toronto, ON, Canada; [Fehlings, Michael G.] Univ Hlth Network, Toronto Western Hosp, Spi…	Krembil Research Institute; University of Toronto; University Health Network Toronto; University of Toronto; University of Toronto; University Health Network Toronto	Fehlings, MG (通讯作者)，Univ Hlth Network, Toronto Western Hosp, Spinal Program, 399 Bathurst St,Suite 4W-449, Toronto, ON M5T 2S8, Canada.	michael.fehlings@uhn.ca	Badner, Anna/N-8035-2019	Badner, Anna/0000-0002-5244-6165					99	6	6	6	10	MARY ANN LIEBERT, INC	NEW ROCHELLE	140 HUGUENOT STREET, 3RD FL, NEW ROCHELLE, NY 10801 USA	1547-3287	1557-8534		STEM CELLS DEV	Stem Cells Dev.	NOV 15	2020	29	22
J	Gannon, SM; Hawk, K; Walsh, BF; Coulibaly, A; Isaacson, LG				Gannon, Sean M.; Hawk, Kiel; Walsh, Brian F.; Coulibaly, Aminata; Isaacson, Lori G.			Retrograde influences of SCG axotomy on uninjured preganglionic neurons	BRAIN RESEARCH			English	Article						Intermediolateral cell column (IML); Choline acetyltransferase (ChAT); Synaptophysin; Spinal cord; Brain-derived neurotrophic factor (BDNF); Full length TrkB receptor (TrkB.FL); Truncated TrkB receptor (TrkB.T1)	NERVE GROWTH-FACTOR; SUPERIOR CERVICAL-GANGLION; SYMPATHETIC NEURONS; AXONAL-TRANSPORT; SIGNALING ENDOSOMES; ADULT-RATS; EXPRESSION; RECEPTORS; NGF; INNERVATION	There is evidence that neuronal injury can affect uninjured neurons in the same neural circuit. The overall goal of this study was to understand the effects of peripheral nerve injury on uninjured neurons located in the central nervous system (CNS). As a model, we examined whether axotomy (transection of postganglionic axons) of the superior cervical ganglion (SCG) affected the uninjured, pregang…	[Gannon, Sean M.; Hawk, Kiel; Coulibaly, Aminata; Isaacson, Lori G.] Miami Univ, Ctr Neurosci & Behav, Oxford, OH 45056 USA; [Hawk, Kiel; Coulibaly, Aminata; Isaacson, Lori G.] Miami Univ, Grad Program Cell Mol & Struct Biol, Oxford, OH 45056 USA; [Gannon, Sean M.; Walsh, Brian F.; Isaacson, Lori G.] Miami Univ, Dept Biol, Oxford, OH 45056 USA	University System of Ohio; Miami University; University System of Ohio; Miami University; University System of Ohio; Miami University	Isaacson, LG (通讯作者)，Miami Univ, Ctr Neurosci & Behav, Dept Biol, Oxford, OH 45056 USA.	isaacslg@miamioh.edu		Walsh, Brian/0000-0001-8725-7148	NIH [NS051206]; NSF-MRI award [DBI-0821211]	NIH(United States Department of Health & Human ServicesNational Institutes of Health (NIH) - USA); NSF-MRI award(National Science Foundation (NSF)NSF - Office of the Director (OD))	This study was supported by NIH NS051206 awarded to LGI. The confocal usage was supported by NSF-MRI award DBI-0821211. Thanks to Matt Duley and Dr. Richard Edelmann for their assistance with the confocal microscopy.		51	2	2	0	0	ELSEVIER SCIENCE BV	AMSTERDAM	PO BOX 211, 1000 AE AMSTERDAM, NETHERLANDS	0006-8993	1872-6240		BRAIN RES	Brain Res.	JUL 15	2018	1691
J	Liu, W; Rong, YL; Wang, JX; Zhou, Z; Ge, XH; Ji, CY; Jiang, DD; Gong, FY; Li, LW; Chen, J; Zhao, SJ; Kong, FQ; Gu, CJ; Fan, J; Cai, WH				Liu, Wei; Rong, Yuluo; Wang, Jiaxing; Zhou, Zheng; Ge, Xuhui; Ji, Chengyue; Jiang, Dongdong; Gong, Fangyi; Li, Linwei; Chen, Jian; Zhao, Shujie; Kong, Fanqi; Gu, Changjiang; Fan, Jin; Cai, Weihua			Exosome-shuttled miR-216a-5p from hypoxic preconditioned mesenchymal stem cells repair traumatic spinal cord injury by shifting microglial M1/M2 polarization	JOURNAL OF NEUROINFLAMMATION			English	Article						Spinal cord injury; Exosomes; Hypoxia; Microglia polarization; miR-216a-5p; TLR4 axis	CENTRAL-NERVOUS-SYSTEM; BLOOD-BRAIN-BARRIER; FUNCTIONAL RECOVERY; EXTRACELLULAR VESICLES; DELIVERY VEHICLES; THERAPY; PROMOTE; RAT; INFLAMMATION; PROTECTION	Background Spinal cord injury (SCI) can lead to severe motor and sensory dysfunction with high disability and mortality. In recent years, mesenchymal stem cell (MSC)-secreted nano-sized exosomes have shown great potential for promoting functional behavioral recovery following SCI. However, MSCs are usually exposed to normoxia in vitro, which differs greatly from the hypoxic micro-environment in v…	[Liu, Wei; Rong, Yuluo; Wang, Jiaxing; Zhou, Zheng; Ge, Xuhui; Ji, Chengyue; Jiang, Dongdong; Gong, Fangyi; Li, Linwei; Chen, Jian; Zhao, Shujie; Kong, Fanqi; Gu, Changjiang; Fan, Jin; Cai, Weihua] Nanjing Med Univ, Dept Orthopaed, Affiliated Hosp 1, Nanjing 210029, Jiangsu, Peoples R China	Nanjing Medical University	Cai, WH (通讯作者)，Nanjing Med Univ, Dept Orthopaed, Affiliated Hosp 1, Nanjing 210029, Jiangsu, Peoples R China.	caiwhsubmission@sina.com	Cai, Weihua/P-4592-2014	Cai, Weihua/0000-0003-3544-4309	National Natural Science Foundation of China [81974335]; Natural Science Foundation of Jiangsu Province [BK20181490]; Jiangsu Province Six Talents Peak [TD-SWYY-010]; Wu Jieping Medical Foundation	National Natural Science Foundation of China(National Natural Science Foundation of China (NSFC)); Natural Science Foundation of Jiangsu Province(Natural Science Foundation of Jiangsu Province); Jiangsu Province Six Talents Peak; Wu Jieping Medical Foundation	This work was sponsored by the National Natural Science Foundation of China (Grant No.81974335), the Natural Science Foundation of Jiangsu Province (Grant No. BK20181490), the Jiangsu Province Six Talents Peak (Grant No. TD-SWYY-010), and the Wu Jieping Medical Foundation (Grant No.320-2745-16-117).		93	193	202	37	130	BMC	LONDON	CAMPUS, 4 CRINAN ST, LONDON N1 9XW, ENGLAND		1742-2094		J NEUROINFLAMM	J. Neuroinflamm.	FEB 4	2020	17	1
J	Tom, VJ; Steinmetz, MP; Miller, JH; Doller, CM; Silver, J				Tom, VJ; Steinmetz, MP; Miller, JH; Doller, CM; Silver, J			Studies on the development and behavior of the dystrophic growth cone, the hallmark of regeneration failure, in an in vitro model of the glial scar and after spinal cord injury	JOURNAL OF NEUROSCIENCE			English	Article						dorsal root ganglion; dystrophic; growth cone; injury; proteoglycan; regeneration	CELL-ADHESION MOLECULE; ADULT-RAT; CYTOSKELETAL DYNAMICS; INHIBITORY MOLECULES; REACTIVE ASTROCYTES; CHONDROITINASE ABC; NEURITE OUTGROWTH; NERVE GROWTH; CNS INJURY; TENASCIN-C	We have developed a novel in vitro model of the glial scar that mimics the gradient of proteoglycan found in vivo after spinal cord injury. In this model, regenerated axons from adult sensory neurons that extended deeply into the gradient developed bulbous, vacuolated endings that looked remarkably similar to dystrophic endings formed in vivo. We demonstrate that despite their highly abnormal app…	Case Western Reserve Univ, Dept Neurosci, Cleveland, OH 44106 USA; Cleveland Clin Fdn, Dept Neurosurg, Cleveland, OH 44106 USA	Case Western Reserve University; Cleveland Clinic Foundation	Silver, J (通讯作者)，Case Western Reserve Univ, Dept Neurosci, 10900 Euclid Ave, Cleveland, OH 44106 USA.	jxs10@cwru.edu		Tom, Veronica/0000-0002-3369-7575	NINDS NIH HHS [R37 NS025713, NS 25713, R01 NS025713] Funding Source: Medline	NINDS NIH HHS(United States Department of Health & Human ServicesNational Institutes of Health (NIH) - USANIH National Institute of Neurological Disorders & Stroke (NINDS))			51	206	214	1	32	SOC NEUROSCIENCE	WASHINGTON	11 DUPONT CIRCLE, NW, STE 500, WASHINGTON, DC 20036 USA	0270-6474			J NEUROSCI	J. Neurosci.	JUL 21	2004	24	29
J	Wang, BC; Chang, MM; Zhang, RW; Wo, J; Wu, BW; Zhang, H; Zhou, ZG; Li, ZZ; Zhang, F; Zhong, C; Tang, SJ; Yang, SX; Sun, GD				Wang, Baocheng; Chang, Minmin; Zhang, Renwen; Wo, Jin; Wu, Bowen; Zhang, Hua; Zhou, Zhigang; Li, Zhizhong; Zhang, Feng; Zhong, Cheng; Tang, Shujie; Yang, Shuxian; Sun, Guodong			Spinal cord injury target-immunotherapy with TNF-alpha autoregulated and feedback-controlled human umbilical cord mesenchymal stem cell derived exosomes remodelled by CRISPR/Cas9 plasmid	BIOMATERIALS ADVANCES			English	Article						CRISPR/Cas9; Exosomes; CAQK peptide; TNF-alpha; Spinal cord injury	EXTRACELLULAR VESICLES; MESSENGER-RNA; DELIVERY; RECOVERY; CNS; EXPRESSION; RESPONSES; DISEASE; MARKERS; LESIONS	Human umbilical cord mesenchymal stem cell (hucMSC) derived exosomes (EXOs) have been investigated as a new treatment for spinal cord injury (SCI) because of their anti-inflammatory, anti-apoptotic, angiogenesis-promoting, and axonal regeneration properties. The CAQK peptide found in the brains of mice and humans after trauma has recently been found to specifically bind to the injured site after …	[Wang, Baocheng; Zhang, Renwen; Wo, Jin; Zhou, Zhigang; Li, Zhizhong; Sun, Guodong] Jinan Univ, Heyuan Shenhe Peoples Hosp, Affiliated Hosp 5, Heyuan 517000, Peoples R China; [Wang, Baocheng; Zhang, Renwen; Wo, Jin; Zhou, Zhigang; Li, Zhizhong; Yang, Shuxian; Sun, Guodong] Jinan Univ, Affiliated Hosp 1, Dept Orthoped, Guangzhou 510632, Peoples R China; [Wang, Baocheng] Tsinghua Univ, Tsinghua Ber…	Jinan University; Tsinghua University; Jinan University; Jinan University; Jinan University; Jinan University; Jinan University; Jinan University	Sun, GD (通讯作者)，Jinan Univ, Heyuan Shenhe Peoples Hosp, Affiliated Hosp 5, Heyuan 517000, Peoples R China.;Tang, SJ (通讯作者)，Jinan Univ, Sch Chinese Med, Guangzhou 510632, Guangdong, Peoples R China.;Yang, SX (通讯作者)，Jinan Univ, Fac Med Sci, Biomed Translat Res Inst, Guangzhou 510632, Peoples R China.	tsj697@163.com; 358438260@qq.com; sgd96@jnu.edu.cn			National Natural Science Foundation of China [31970862, 81871585]; Natural Science Foundation of Guangdong Province [2019A1515011335]; Fundamental Research Funds for the Central Universities; Science and Technology Program of Guangzhou [201803010001, 201804010308]; Project of Administration of Traditional Chinese Medicine of Guangdong Province of China [20202044]; Medical Scientific Research Foun…	National Natural Science Foundation of China(National Natural Science Foundation of China (NSFC)); Natural Science Foundation of Guangdong Province(National Natural Science Foundation of Guangdong Province); Fundamental Research Funds for the Central Universities(Fundamental Research Funds for the Central Universities); Science and Technology Program of Guangzhou; Project of Administration of Tra…	This work was supported by the National Natural Science Foundation of China (Nos. 31970862, 81871585), the Natural Science Foundation of Guangdong Province (No. 2019A1515011335), the Fundamental Research Funds for the Central Universities, the Science and Technology Program of Guangzhou (Nos. 201803010001, 201804010308), the Project of Administration of Traditional Chinese Medicine of Guangdong P…		48	4	4	10	14	ELSEVIER	AMSTERDAM	RADARWEG 29, 1043 NX AMSTERDAM, NETHERLANDS		2772-9508		BIOMATER ADV	Biomater. Adv.	FEB	2022	133
J	Kuwahara, Y; Yoshizaki, K; Nishida, H; Kamishina, H; Maeda, S; Takano, K; Fujita, N; Nishimura, R; Jo, J; Tabata, Y; Akiyoshi, H				Kuwahara, Yukina; Yoshizaki, Karin; Nishida, Hidetaka; Kamishina, Hiroaki; Maeda, Sadatoshi; Takano, Katsura; Fujita, Naoki; Nishimura, Ryohei; Jo, Jun-ichiro; Tabata, Yasuhiko; Akiyoshi, Hideo			Extracellular Vesicles Derived From Canine Mesenchymal Stromal Cells in Serum Free Culture Medium Have Anti-inflammatory Effect on Microglial Cells	FRONTIERS IN VETERINARY SCIENCE			English	Article						exosome; extracellular vesicles; canine; mesenchymal stromal cells; anti-inflammatory; serum free culture	SPINAL-CORD-INJURY; STEM-CELLS; FUNCTIONAL RECOVERY; CEREBROSPINAL-FLUID; TNF-ALPHA; EXOSOMES; PROMOTE; TRANSPLANTATION; BRAIN; MSC	Mesenchymal stem/stromal cells (MSCs) have been used as cell sources for treating dogs with naturally-occurring diseases. Extracellular vesicles (EVs) derived from MSCs are now recognized as pivotal to modulating the immune response and supporting tissue repair. Manufacture of MSC-EVs for clinical application mandates removal of the xeno-proteins, including fetal bovine serum. The objective of th…	[Kuwahara, Yukina; Kamishina, Hiroaki; Maeda, Sadatoshi] Gifu Univ, United Grad Sch Vet Sci, Joint Dept Vet Med, Gifu, Japan; [Yoshizaki, Karin; Nishida, Hidetaka; Akiyoshi, Hideo] Osaka Prefecture Univ, Grad Sch Life & Environm Sci, Dept Vet Surg, Izumisano, Japan; [Takano, Katsura] Osaka Prefecture Univ, Dept Integrat Physiol, Grad Sch Life & Environm Sci, Izumisano, Japan; [Fujita, Naoki; Nish…	Gifu University; Osaka Metropolitan University; Osaka Metropolitan University; University of Tokyo; Kyoto University	Nishida, H (通讯作者)，Osaka Prefecture Univ, Grad Sch Life & Environm Sci, Dept Vet Surg, Izumisano, Japan.	hnishida@vet.osakafu-u.ac.jp			Japan Society for the Promotion of Sciences [19K06405]; Mochida Memorial Foundation for Medical and Phramaceutical Research; Grants-in-Aid for Scientific Research [19K06405] Funding Source: KAKEN	Japan Society for the Promotion of Sciences(Ministry of Education, Culture, Sports, Science and Technology, Japan (MEXT)Japan Society for the Promotion of Science); Mochida Memorial Foundation for Medical and Phramaceutical Research; Grants-in-Aid for Scientific Research(Ministry of Education, Culture, Sports, Science and Technology, Japan (MEXT)Japan Society for the Promotion of ScienceGrants-in…	This funding was provided in parts by Grant-in-Aid for Scientific Research C (Grant No. 19K06405) from the Japan Society for the Promotion of Sciences and the Mochida Memorial Foundation for Medical and Phramaceutical Research.		47	4	4	5	11	FRONTIERS MEDIA SA	LAUSANNE	AVENUE DU TRIBUNAL FEDERAL 34, LAUSANNE, CH-1015, SWITZERLAND		2297-1769		FRONT VET SCI	Front. Vet. Sci.	APR 28	2021	8
J	Hervera, A; De Virgiliis, F; Palmisano, I; Zhou, LM; Tantardini, E; Kong, GP; Hutson, T; Danzi, MC; Perry, RB; Santos, CXC; Kapustin, AN; Fleck, RA; Del Rio, JA; Carroll, T; Lemmon, V; Bixby, JL; Shah, AM; Fainzilber, M; Di Giovanni, S				Hervera, Arnau; De Virgiliis, Francesco; Palmisano, Ilaria; Zhou, Luming; Tantardini, Elena; Kong, Guiping; Hutson, Thomas; Danzi, Matt C.; Perry, Rotem Ben-Tov; Santos, Celio X. C.; Kapustin, Alexander N.; Fleck, Roland A.; Antonio Del Rio, Jose; Carroll, Thomas; Lemmon, Vance; Bixby, John L.; Shah, Ajay M.; Fainzilber, Mike; Di Giovanni, Simone			Reactive oxygen species regulate axonal regeneration through the release of exosomal NADPH oxidase 2 complexes into injured axons	NATURE CELL BIOLOGY			English	Article							SUPEROXIDE-PRODUCTION; STEM-CELLS; ROS; PTEN; PHAGOCYTOSIS; ACTIVATION; MECHANISMS; OUTGROWTH; NEURONS; KINASE	Reactive oxygen species (ROS) contribute to tissue damage and remodelling mediated by the inflammatory response after injury. Here we show that ROS, which promote axonal dieback and degeneration after injury, are also required for axonal regeneration and functional recovery after spinal injury. We find that ROS production in the injured sciatic nerve and dorsal root ganglia requires CX3CR1-depend…	[Hervera, Arnau; De Virgiliis, Francesco; Palmisano, Ilaria; Tantardini, Elena; Hutson, Thomas; Di Giovanni, Simone] Imperial Coll London, Div Brain Sci, Dept Med, Mol Neuroregenerat, London, England; [Hervera, Arnau; Antonio Del Rio, Jose] Inst Bioengn Catalonia, Cellular & Mol Neurobiotechnol, Barcelona, Spain; [De Virgiliis, Francesco; Zhou, Luming; Kong, Guiping; Di Giovanni, Simone] Univ Tub…	Imperial College London; Barcelona Institute of Science & Technology; Institut de Bioenginyeria de Catalunya; University of Barcelona; Eberhard Karls University of Tubingen; Eberhard Karls University Hospital; Eberhard Karls University of Tubingen; University of Miami; Weizmann Institute of Science; University of London; King's College London; University of Barcelona; University of London; King's…	Di Giovanni, S (通讯作者)，Imperial Coll London, Div Brain Sci, Dept Med, Mol Neuroregenerat, London, England.;Di Giovanni, S (通讯作者)，Univ Tubingen, Lab NeuroRegenerat & Repair, Ctr Neurol, Hertie Inst Clin Brain Res, Tubingen, Germany.	s.di-giovanni@imperial.ac.uk	Fleck, Roland/AAL-1292-2020; Hervera Abad, Arnau/V-5435-2017; Palmisano, Ilaria/ABA-9513-2020; Lemmon, Vance/A-7410-2010; Del Rio Fernandez, Jose A/AAD-1121-2020	Fleck, Roland/0000-0003-1542-6218; Hervera Abad, Arnau/0000-0001-8362-369X; Palmisano, Ilaria/0000-0002-7139-8090; Lemmon, Vance/0000-0003-3550-7576; Hutson, Thomas/0000-0002-4529-4212; Kapustin, Alexander/0000-0003-3552-830X; Fainzilber, Mike/0000-0001-8173-8557; Del Rio, Jose Antonio/0000-0002-5214-4909; Shah, Ajay/0000-0002-6547-0631; Tantardini, Elena/0000-0001-9189-3390; de virgiliis, france…	Leverhulme Trust; Hertie Foundation; Wings for Life; DFG; Division of Brain Sciences, Imperial College London; European Research Council; Minerva Foundation; Israel Science Foundation; British Heart Foundation; National Institute for Health Research (NIHR) Imperial Biomedical Research Centre; British Heart Foundation [RG/13/11/30384, PG/16/70/32310] Funding Source: researchfish	Leverhulme Trust(Leverhulme Trust); Hertie Foundation; Wings for Life; DFG(German Research Foundation (DFG)); Division of Brain Sciences, Imperial College London; European Research Council(European Research Council (ERC)European Commission); Minerva Foundation; Israel Science Foundation(Israel Science Foundation); British Heart Foundation(British Heart Foundation); National Institute for Health R…	We acknowledge financial support from the Leverhulme Trust (S.D.G.); the Hertie Foundation (S.D.G.); Wings for Life (S.D.G. and M.F.); the DFG (S.D.G.); start-up funds from the Division of Brain Sciences, Imperial College London (S.D.G.); the European Research Council (Neurogrowth, M.F.); Minerva Foundation (M.F.) and the Israel Science Foundation (M.F.); and the British Heart Foundation (A.M.S.)…		47	162	167	8	82	NATURE PUBLISHING GROUP	LONDON	MACMILLAN BUILDING, 4 CRINAN ST, LONDON N1 9XW, ENGLAND	1465-7392	1476-4679		NAT CELL BIOL	Nat. Cell Biol.	MAR	2018	20	3
J	Gorabi, AM; Kiaie, N; Barreto, GE; Read, MI; Tafti, HA; Sahebkar, A				Gorabi, Armita Mahdavi; Kiaie, Nasim; Barreto, George E.; Read, Morgayn, I; Tafti, Hossein Ahmadi; Sahebkar, Amirhossein			The Therapeutic Potential of Mesenchymal Stem Cell-Derived Exosomes in Treatment of Neurodegenerative Diseases	MOLECULAR NEUROBIOLOGY			English	Article						Stem cell; Central nervous system; Regeneration; Neuroprotection; Exosome; Neurodegenerative diseases	STROMAL CELLS; IN-VITRO; NEUROVASCULAR PLASTICITY; MEDIATED ENDOCYTOSIS; TRANSFERRIN RECEPTOR; FUNCTIONAL RECOVERY; MIMETIC PEPTIDES; NEURAL CELLS; SPINAL-CORD; BRAIN	Neurologic complications are commonly regarded as irreversible impairments that stem from limited potential of regeneration of the central nervous system (CNS). On the other side, the regenerative potential of stem cells has been evaluated in basic research, as well as in preclinical studies. Mesenchymal stem cells (MSCs) have been regarded as candidate cell sources for therapeutic purposes of va…	[Gorabi, Armita Mahdavi; Kiaie, Nasim; Tafti, Hossein Ahmadi] Univ Tehran Med Sci, Res Ctr Adv Technol Cardiovasc Med, Tehran Heart Ctr, Tehran, Iran; [Barreto, George E.] Pontificia Univ Javeriana, Fac Ciencias, Dept Nutr & Bioquim, Bogota, Colombia; [Barreto, George E.] Univ Autonoma Chile, Inst Ciencias Biomed, Santiago, Chile; [Read, Morgayn, I] Univ Otago, Sch Med Sci, Dept Pharmacol, Dunedi…	Tehran University of Medical Sciences; Pontificia Universidad Javeriana; Universidad Autonoma de Chile; University of Otago; Mashhad University Medical Science; Mashhad University Medical Science; Mashhad University Medical Science	Sahebkar, A (通讯作者)，Mashhad Univ Med Sci, Biotechnol Res Ctr, Pharmaceut Technol Inst, Mashhad 9177948564, Razavi Khorasan, Iran.;Sahebkar, A (通讯作者)，Mashhad Univ Med Sci, Neurogen Inflammat Res Ctr, Tehran, Iran.;Sahebkar, A (通讯作者)，Mashhad Univ Med Sci, Sch Med, Tehran, Iran.	sahebkara@mums.ac.ir	Sahebkar, Amirhossein/B-5124-2018; Barreto, George E./AAD-7420-2020; ahmadi, hossein/AAH-9202-2021	Barreto, George E./0000-0002-6644-1971;					128	70	73	0	35	SPRINGER	NEW YORK	233 SPRING ST, NEW YORK, NY 10013 USA	0893-7648	1559-1182		MOL NEUROBIOL	Mol. Neurobiol.	DEC	2019	56	12
J	Huang, JY; Wu, CS; Xu, GH; Sun, Y; Gui, C; Fu, JW; Cui, ZM; Huang, HM				Huang, Jiayi; Wu, Chunshuai; Xu, Guanhua; Sun, Yue; Gui, Chao; Fu, Jiawei; Cui, Zhiming; Huang, Haiming			The decreased expression of miR-429 in plasma exosomes after spinal cord injury inhibits neuronal apoptosis by mediating the PTEN/PI3K/Akt pathway	ANNALS OF TRANSLATIONAL MEDICINE			English	Article						Exosome; miR-429; phosphatase and tensin homolog (PTEN); apoptosis	TUMOR-SUPPRESSOR; CANCER CELLS; DIFFERENTIATION; ACTIVATION; PI3K/AKT	Background: Neuronal apoptosis after spinal cord injury (SCI) leads to sensorial and motorial dysfunction. Exosomes are vesicles that contain many cellular components, including microRNA, and the role of miR-429 in plasma exosomes in this process after SCI requires further investigation. Methods: The New York University impactor was used to create a rat model of SCI. We used SH-SY5Y cells to cons…	[Huang, Jiayi; Wu, Chunshuai; Xu, Guanhua; Sun, Yue; Gui, Chao; Fu, Jiawei; Cui, Zhiming] Nantong Univ, Affiliated Hosp 2, Dept Spine Surg, Nantong, Peoples R China; [Huang, Haiming] Nantong Univ, Affiliated Hosp 2, Dept Ultrasonog, Nantong 226001, Peoples R China	Nantong University; Nantong University	Cui, ZM (通讯作者)，Nantong Univ, Affiliated Hosp 2, Dept Spine Surg, Nantong, Peoples R China.;Huang, HM (通讯作者)，Nantong Univ, Affiliated Hosp 2, Dept Ultrasonog, Nantong 226001, Peoples R China.	czmspine@163.com; huanghaimingnt@163.com			Natural Science Foundation of China [81771319]; Nantong City Science and Technology Project [MS12019027, HS2018002, MA2021016]; Medical Research Project of Jiangsu Commission of Health [ZDB2020004]	Natural Science Foundation of China(National Natural Science Foundation of China (NSFC)); Nantong City Science and Technology Project; Medical Research Project of Jiangsu Commission of Health	This work was supported by Natural Science Foundation of China (81771319); Nantong City Science and Technology Project (MS12019027, HS2018002 and MA2021016); Medical Research Project of Jiangsu Commission of Health (ZDB2020004).		37	1	1	2	3	AME PUBL CO	SHATIN	FLAT-RM C 16F, KINGS WING PLAZA 1, NO 3 KWAN ST, SHATIN, HONG KONG 00000, PEOPLES R CHINA	2305-5839	2305-5847		ANN TRANSL MED	ANN. TRANSL. MED.	JAN	2021	10	1
J	Laso-Garcia, F; Ramos-Cejudo, J; Carrillo-Salinas, FJ; Otero-Ortega, L; Feliu, A; Gomez-de Frutos, M; Mecha, M; Diez-Tejedor, E; Guaza, C; Gutierrez-Fernandez, M				Laso-Garcia, Fernando; Ramos-Cejudo, Jaime; Javier Carrillo-Salinas, Francisco; Otero-Ortega, Laura; Feliu, Ana; Gomez-de Frutos, MariCarmen; Mecha, Miriam; Diez-Tejedor, Exuperio; Guaza, Carmen; Gutierrez-Fernandez, Maria			Therapeutic potential of extracellular vesicles derived from human mesenchymal stem cells in a model of progressive multiple sclerosis	PLOS ONE			English	Article							MURINE MODEL; BRAIN ATROPHY; IMMUNE; EXOSOMES; INJURY	Extracellular vesicles (EVs) have emerged as important mediators of intercellular communication and as possible therapeutic agents in inflammation-mediated demyelinating diseases, including multiple sclerosis (MS). In the present study, we investigated whether intravenously administered EVs derived from mesenchymal stem cells (MSCs) from human adipose tissue might mediate recovery in Theiler's mu…	[Laso-Garcia, Fernando; Ramos-Cejudo, Jaime; Otero-Ortega, Laura; Gomez-de Frutos, MariCarmen; Diez-Tejedor, Exuperio; Gutierrez-Fernandez, Maria] Autonomous Univ Madrid, La Paz Univ Hosp, Neurosci Area IdiPAZ Hlth Res Inst, Neurosci & Cerebrovasc Res Lab,Dept Neurol, Madrid, Spain; [Laso-Garcia, Fernando; Ramos-Cejudo, Jaime; Otero-Ortega, Laura; Gomez-de Frutos, MariCarmen; Diez-Tejedor, Exuper…	Autonomous University of Madrid; Hospital Universitario La Paz; Autonomous University of Madrid; Hospital Universitario La Paz	Gutierrez-Fernandez, M (通讯作者)，Autonomous Univ Madrid, La Paz Univ Hosp, Neurosci Area IdiPAZ Hlth Res Inst, Neurosci & Cerebrovasc Res Lab,Dept Neurol, Madrid, Spain.;Gutierrez-Fernandez, M (通讯作者)，Autonomous Univ Madrid, La Paz Univ Hosp, Neurosci Area IdiPAZ Hlth Res Inst, Stroke Ctr, Madrid, Spain.	mgutierrezfernandez@salud.madrid.org		Feliu, Ana/0000-0002-1157-1525; Otero Ortega, Laura/0000-0001-8765-6341; Ramos-Cejudo, Jaime/0000-0002-0993-9909; Carrillo-Salinas, Francisco Javier/0000-0002-7936-5859	Red Espanola de Esclerosis Multiple (Fondo de Investigacion Sanitaria, Instituto de Salud Carlos III, Fondo Europeo de Desarrollo Regional [FEDER]) [RD12/0032/0008, RD16/0015/0021]	Red Espanola de Esclerosis Multiple (Fondo de Investigacion Sanitaria, Instituto de Salud Carlos III, Fondo Europeo de Desarrollo Regional [FEDER])	This study was supported by Red Espanola de Esclerosis Multiple Grants RD12/0032/0008 and RD16/0015/0021 (sponsored by the Fondo de Investigacion Sanitaria, Instituto de Salud Carlos III, Fondo Europeo de Desarrollo Regional [FEDER]) to C.G. The funders had no role in study design, data collection and analysis,		40	86	88	0	14	PUBLIC LIBRARY SCIENCE	SAN FRANCISCO	1160 BATTERY STREET, STE 100, SAN FRANCISCO, CA 94111 USA	1932-6203			PLOS ONE	PLoS One	SEP 19	2018	13	9
J	OKA, N; BRIMIJOIN, S				OKA, N; BRIMIJOIN, S			ALTERED SPECTRUM OF RETROGRADELY TRANSPORTED AXONAL PROTEINS IN P-BROMOPHENYLACETYLUREA NEUROPATHY	NEUROCHEMICAL RESEARCH			English	Article						P-BROMOPHENYLACETYLUREA; NEUROPATHY; AXONAL PROTEIN; RETROGRADE TRANSPORT; RAT NERVE	SCIATIC-NERVE; ACRYLAMIDE; REGENERATION; CONVERSION; ORGANELLES; PARTICLES; VESICLES; NEURONS; RATS	The composition of retrogradely transported axonal proteins was examined by acrylamide gel electrophoresis and gel autoradiography in the experimental neuropathy induced in rats by p-bromophenylacetylurea (BPAU). Protein composition was normal during the early phase of retrograde transport but showed significant abnormalities during a later phase. The early phase consisted of proteins collected d…	MAYO CLIN & MAYO FDN,DEPT PHARMACOL,ROCHESTER,MN 55905	Mayo Clinic	OKA, N (通讯作者)，KYOTO UNIV,DEPT NEUROL,SAKYO KU,KYOTO 606,JAPAN.								24	0	0	0	0	PLENUM PUBL CORP	NEW YORK	233 SPRING ST, NEW YORK, NY 10013	0364-3190			NEUROCHEM RES	Neurochem. Res.	JUN	1993	18	6
J	Seal, RP; Wang, XD; Guan, Y; Raja, SN; Woodbury, CJ; Basbaum, AI; Edwards, RH				Seal, Rebecca P.; Wang, Xidao; Guan, Yun; Raja, Srinivasa N.; Woodbury, C. Jeffery; Basbaum, Allan I.; Edwards, Robert H.			Injury-induced mechanical hypersensitivity requires C-low threshold mechanoreceptors	NATURE			English	Article							VESICULAR GLUTAMATE TRANSPORTERS; SPINAL DORSAL-HORN; SUBSTANTIA-GELATINOSA; SENSORY NEURONS; MICE LACKING; INFLAMMATORY PAIN; NEUROPATHIC PAIN; AFFERENT-FIBERS; MARGINAL ZONE; PKC-GAMMA	Mechanical pain contributes to the morbidity associated with inflammation and trauma, but primary sensory neurons that convey the sensation of acute and persistentmechanical pain have not been identified. Dorsal root ganglion (DRG) neurons transmit sensory information to the spinal cord using the excitatory transmitter glutamate(1), a process that depends on glutamate transport into synaptic vesi…	[Seal, Rebecca P.; Edwards, Robert H.] Univ Calif San Francisco, San Francisco Sch Med, Dept Physiol, San Francisco, CA 94143 USA; [Seal, Rebecca P.; Edwards, Robert H.] Univ Calif San Francisco, San Francisco Sch Med, Dept Neurol, San Francisco, CA 94143 USA; [Wang, Xidao; Basbaum, Allan I.] Univ Calif San Francisco, San Francisco Sch Med, Dept Anat, San Francisco, CA 94158 USA; [Wang, Xidao; Ba…	University of California System; University of California San Francisco; University of California System; University of California San Francisco; University of California System; University of California San Francisco; University of California System; University of California San Francisco; Johns Hopkins University; University of Wyoming	Edwards, RH (通讯作者)，Univ Calif San Francisco, San Francisco Sch Med, Dept Physiol, San Francisco, CA 94143 USA.	robert.edwards@ucsf.edu		Yang, Shuman/0000-0002-9638-0890; Seal, Rebecca/0000-0003-4955-703X	Johns Hopkins Blaustein Pain Research Fund; NARSAD; NIH	Johns Hopkins Blaustein Pain Research Fund; NARSAD(NARSAD); NIH(United States Department of Health & Human ServicesNational Institutes of Health (NIH) - USA)	We thank D. Bautista, D. Julius and members of the Basbaum and Edwards laboratories for advice, and D. Woodbury and C. Cassidy from the Woodbury laboratory for help with experiments. The work was supported by the Johns Hopkins Blaustein Pain Research Fund (Y.G.) and by grants from NARSAD ( R. P. S., R. H. E.) and NIH ( R. P. S., Y. G., S. N. R., C. J. W., A. I. B. and R. H. E.).		30	305	311	1	69	NATURE PUBLISHING GROUP	LONDON	MACMILLAN BUILDING, 4 CRINAN ST, LONDON N1 9XW, ENGLAND	0028-0836	1476-4687		NATURE	Nature	DEC 3	2009	462	7273
J	Han, TY; Song, PW; Wu, ZM; Wang, CC; Liu, YL; Ying, W; Li, KX; Shen, CL				Han, Tianyu; Song, Peiwen; Wu, Zuomeng; Wang, Cancan; Liu, Yunlei; Ying, Wang; Li, Kaixuan; Shen, Cailiang			Inflammatory stimulation of astrocytes affects the expression of miRNA-22-3p within NSCs-EVs regulating remyelination by targeting KDM3A	STEM CELL RESEARCH & THERAPY			English	Article						Spinal cord injury; Neural stem cells; miRNA-22; Remyelination	NEURAL STEM-CELLS; SPINAL-CORD-INJURY; BONE MORPHOGENETIC PROTEINS; EXTRACELLULAR VESICLES; BIOGENESIS; DIFFERENTIATION; REGENERATION; SECRETION; MICRORNA; EXOSOMES	BackgroundEndogenous neural stem cells (NSCs) are critical for the remyelination of axons following spinal cord injury (SCI). Cell-cell communication plays a key role in the regulation of the differentiation of NSCs. Astrocytes act as immune cells that encounter early inflammation, forming a glial barrier to prevent the spread of destructive inflammation following SCI. In addition, the cytokines …	[Han, Tianyu; Song, Peiwen; Wu, Zuomeng; Wang, Cancan; Li, Kaixuan; Shen, Cailiang] Anhui Med Univ, Dept Orthoped Spinal Surg, Affiliated Hosp 1, 218 Jixi Rd, Hefei, Anhui, Peoples R China; [Liu, Yunlei] 2 Peoples Hosp Fuyang, Dept Clin Lab, Fuyang, Peoples R China; [Ying, Wang] Anhui Med Univ, Dept Med Imaging, Affiliated Hosp 1, Hefei, Peoples R China	Anhui Medical University; Anhui Medical University	Shen, CL (通讯作者)，Anhui Med Univ, Dept Orthoped Spinal Surg, Affiliated Hosp 1, 218 Jixi Rd, Hefei, Anhui, Peoples R China.	shenclspine@163.com							71	0	0	1	1	BMC	LONDON	CAMPUS, 4 CRINAN ST, LONDON N1 9XW, ENGLAND		1757-6512		STEM CELL RES THER	Stem Cell Res. Ther.	MAR 23	2023	14	1
J	Das, M; Mayilsamy, K; Mohapatra, SS; Mohapatra, S				Das, Mahasweta; Mayilsamy, Karthick; Mohapatra, Shyam S.; Mohapatra, Subhra			Mesenchymal stem cell therapy for the treatment of traumatic brain injury: progress and prospects	REVIEWS IN THE NEUROSCIENCES			English	Article						exosomes; mesenchymal stem cell (MSC); regenerative medicine; traumatic brain injury (TBI)	MARROW STROMAL CELLS; T-LYMPHOCYTE PROLIFERATION; MURINE BONE-MARROW; FUNCTIONAL RECOVERY; SPINAL-CORD; NEUROVASCULAR PLASTICITY; EXTRACELLULAR VESICLES; INTERNATIONAL-SOCIETY; INTRANASAL DELIVERY; COMPUTED-TOMOGRAPHY	Traumatic brain injury (TBI) is a major cause of injury-related mortality and morbidity in the USA and around the world. The survivors may suffer from cognitive and memory deficits, vision and hearing loss, movement disorders, and different psychological problems. The primary insult causes neuronal damage and activates astrocytes and microglia which evokes immune responses causing further damage …	[Das, Mahasweta; Mayilsamy, Karthick; Mohapatra, Shyam S.; Mohapatra, Subhra] James A Haley Vet Hosp, Tampa, FL 33612 USA; [Das, Mahasweta; Mayilsamy, Karthick; Mohapatra, Subhra] Univ S Florida, Coll Med, Dept Mol Med, Tampa, FL 33612 USA; [Mohapatra, Shyam S.] Univ S Florida, Coll Med, Dept Internal Med, Tampa, FL 33612 USA	US Department of Veterans Affairs; Veterans Health Administration (VHA); James A. Haley Veterans Hospital; State University System of Florida; University of South Florida; State University System of Florida; University of South Florida	Mohapatra, S (通讯作者)，James A Haley Vet Hosp, Tampa, FL 33612 USA.;Mohapatra, S (通讯作者)，Univ S Florida, Coll Med, Dept Mol Med, Tampa, FL 33612 USA.	smohapa2@health.usf.edu		Das, Mahasweta/0000-0003-3809-5861	Veterans Affairs Merit Review grant [BX002668, IK6BX004212, IK6 BX003778]; Department of Veterans Affairs, Veterans Health Administration, Office of Research and Development	Veterans Affairs Merit Review grant(US Department of Veterans Affairs); Department of Veterans Affairs, Veterans Health Administration, Office of Research and Development(US Department of Veterans Affairs)	This work is supported by Veterans Affairs Merit Review grant (BX002668, Funder Id: http://dx.doi.org/10.13039/100006364) to Subhra Mohapatra, and Research Career Scientist Awards to Dr. Subhra Mohapatra (IK6BX004212) and Dr. Shyam Mohapatra (IK6 BX003778). Though this report is based upon work supported in part by the Department of Veterans Affairs, Veterans Health Administration, Office of Rese…		189	45	50	5	36	WALTER DE GRUYTER GMBH	BERLIN	GENTHINER STRASSE 13, D-10785 BERLIN, GERMANY	0334-1763	1607-8470		REV NEUROSCIENCE	Rev. Neurosci.	DEC	2019	30	8
J	Huang, T; Jia, ZQ; Fang, LP; Cheng, ZJ; Qian, JX; Xiong, FJ; Tian, F; He, XJ				Huang, Tao; Jia, Zhiqiang; Fang, Liping; Cheng, Zhijian; Qian, Jixian; Xiong, Fujun; Tian, Feng; He, Xijing			Extracellular vesicle-derived miR-511-3p from hypoxia preconditioned adipose mesenchymal stem cells ameliorates spinal cord injury through the TRAF6/S1P axis	BRAIN RESEARCH BULLETIN			English	Article						Adipose-derived stem cells; Extracellular vesicle; Hypoxic; MiR-5113p; Spinal cord injury; S1P/NF-kappa B pathway	EXOSOMES; INFLAMMATION; EXPRESSION; RECOVERY; CANCER	Extracellular vesicle (EV) from hypoxic adipose tissue-derived mesenchymal stem cells (AD-MSCs) play critical roles in spinal cord injury (SCI) by transferring miRNAs to target cells through fusion with the cell membrane. However, the role of miR-511-3p within the AD-MSCs-derived EV in SCI is largely unknown. Western blotting results demonstrated the secretion of EVs derived from AD-MSCs under hy…	[Huang, Tao; Jia, Zhiqiang; Cheng, Zhijian; He, Xijing] Xi An Jiao Tong Univ, Dept Orthoped, Affiliated Hosp 2, Xi'an, Peoples R China; [Huang, Tao] Xian Med Univ, Dept Orthoped, Affiliated Hosp 1, Xi'an, Peoples R China; [Jia, Zhiqiang] Henan Univ Sci & Technol, Dept Spinal Surg, Affiliated Hosp 2, Luoyang, Peoples R China; [Fang, Liping] Xian Fourth Hosp, Xian Peoples Hosp, Pulm Hosp Dept, Xi'a…	Xi'an Jiaotong University; Xi'an Medical University; Henan University of Science & Technology; Air Force Military Medical University; Xi'an Jiaotong University	He, XJ (通讯作者)，Xi An Jiao Tong Univ, Dept Orthoped 2, Affiliated Hosp 2, 157 Xiwu Rd, Xi'an 710004, Shaanxi, Peoples R China.	hexijing01@sina.com	He, Xijing/AAE-7424-2021	He, Xijing/0000-0002-0465-5376	13th Five-Year National Key Research and Development Project, China [2018YFE0114200]; National Natural Science Foundation of China, China [81801237]; Shaanxi province Natural Science Basic Research Program of China, China [2018JQ8039]	13th Five-Year National Key Research and Development Project, China; National Natural Science Foundation of China, China(National Natural Science Foundation of China (NSFC)); Shaanxi province Natural Science Basic Research Program of China, China	This work was supported by the 13th Five-Year National Key Research and Development Project, China [grant number 2018YFE0114200]; National Natural Science Foundation of China, China [grant Number 81801237] and Shaanxi province Natural Science Basic Research Program of China, China [grant number 2018JQ8039]		41	2	2	3	9	PERGAMON-ELSEVIER SCIENCE LTD	OXFORD	THE BOULEVARD, LANGFORD LANE, KIDLINGTON, OXFORD OX5 1GB, ENGLAND	0361-9230	1873-2747		BRAIN RES BULL	Brain Res. Bull.	MAR	2022	180
J	Zhou, X; Chu, XL; Yuan, HT; Qiu, J; Zhao, CL; Xin, DQ; Li, TT; Ma, WW; Wang, HF; Wang, Z; Wang, DC				Zhou, Xin; Chu, Xili; Yuan, Hongtao; Qiu, Jie; Zhao, Chuanliang; Xin, Danqing; Li, Tingting; Ma, Weiwei; Wang, Haifeng; Wang, Zhen; Wang, Dachuan			Mesenchymal stem cell derived EVs mediate neuroprotection after spinal cord injury in rats via the microRNA-21-5p/FasL gene axis	BIOMEDICINE & PHARMACOTHERAPY			English	Article						Mesenchymal stem cells; Extracellular vesicles; miR-21-5p; Spinal cord injury; Apoptosis; FasL	FUNCTIONAL RECOVERY; MESSENGER-RNAS; STROMAL CELLS; FAS LIGAND; APOPTOSIS; EXOSOMES; INFLAMMATION; EXPRESSION; MICRORNAS; TARGETS	Spinal cord injury (SCI) represents a relatively common type of motor system trauma. While the SCI patient will experience varying degrees of paraplegia and quadriplegia, which severely affects their quality of life, a heavy burden is also placed on the family and society as a whole. The exact pathogenic mechanisms underlying this condition remain unknown and no specific treatments are currently …	[Zhou, Xin; Qiu, Jie; Zhao, Chuanliang; Ma, Weiwei; Wang, Haifeng; Wang, Dachuan] Shandong Univ, Shandong Prov Hosp, Dept Spinal Surg, Jinan, Shandong, Peoples R China; [Zhou, Xin; Chu, Xili; Yuan, Hongtao; Qiu, Jie; Zhao, Chuanliang; Xin, Danqing; Li, Tingting; Wang, Zhen] Shandong Univ, Sch Basic Med Sci, Dept Physiol, 44 Wenhua Xi Rd, Jinan 250012, Shandong, Peoples R China	Shandong First Medical University & Shandong Academy of Medical Sciences; Shandong University; Shandong University	Wang, DC (通讯作者)，Shandong Univ, Shandong Prov Hosp, Dept Spinal Surg, Jinan, Shandong, Peoples R China.	wangdachuan@medmail.com.cn			National Natural Science Foundation of China [81873768, 81671213]; Natural Science Foundation of Shandong Province [ZR2017MH120]; Key Research and Development Foundation of Shandong Province [2017GSF218091to]	National Natural Science Foundation of China(National Natural Science Foundation of China (NSFC)); Natural Science Foundation of Shandong Province(Natural Science Foundation of Shandong Province); Key Research and Development Foundation of Shandong Province	This work was supported by funding from the National Natural Science Foundation of China (No. 81873768 and 81671213 to Dr. Zhen Wang), the Natural Science Foundation of Shandong Province (No. ZR2017MH120 to Dr. Dachuan Wang) and the Key Research and Development Foundation of Shandong Province (No. 2017GSF218091to Dr. Zhen Wang).		43	55	55	3	9	ELSEVIER FRANCE-EDITIONS SCIENTIFIQUES MEDICALES ELSEVIER	ISSY-LES-MOULINEAUX	65 RUE CAMILLE DESMOULINS, CS50083, 92442 ISSY-LES-MOULINEAUX, FRANCE	0753-3322	1950-6007		BIOMED PHARMACOTHER	Biomed. Pharmacother.	JUL	2019	115
J	Csillik, B; Mihaly, A; Krisztin-Peva, B; Farkas, I; Knyihar-Csillik, E				Csillik, Bertalan; Mihaly, Andras; Krisztin-Peva, Beata; Farkas, Ibolya; Knyihar-Csillik, Elizabeth			Mitigation of nociception via transganglionic degenerative atrophy: Possible mechanism of vinpocetine-induced blockade of retrograde axoplasmic transport	ANNALS OF ANATOMY-ANATOMISCHER ANZEIGER			English	Article						pain; nociception; vinpocetine; nerve growth factor; axoplasmic transport	CENTRAL TERMINALS; SPINAL-CORD; NEURONS; STIMULATION; EXPRESSION; INDUCTION; NUCLEUS; PINCHER; BRAIN; PAIN	Vinpocetine, a derivative of vincamine, widely used in the clinical pharmacotherapy of cerebral circulatory diseases, inhibits retrograde axoplasmic transport of nerve growth factor (NGF) in the peripheral nerve, resulting in transganglionic degenerative atrophy (TDA) in the related ipsilateral superficial spinal dorsal horn, as shown in our previous publications. TDA induced by vinpocetine has b…	[Csillik, Bertalan; Mihaly, Andras; Krisztin-Peva, Beata; Farkas, Ibolya] Albert Szent Gyorgyi Med Univ, Sch Med, Dept Anat, H-6701 Szeged, Hungary; [Knyihar-Csillik, Elizabeth] Albert Szent Gyorgyi Med Univ, Sch Med, Dept Neurol, H-6701 Szeged, Hungary	Szeged University; Szeged University	Csillik, B (通讯作者)，Albert Szent Gyorgyi Med Univ, Sch Med, Dept Anat, H-6701 Szeged, Hungary.	csillik@anatomy.szote.u-szeged.hu	Mihaly, Andras/K-5096-2012; Yang, Bangxiang/G-2510-2014	Mihaly, Andras/0000-0002-6802-0169					27	6	7	0	6	ELSEVIER GMBH	MUNICH	HACKERBRUCKE 6, 80335 MUNICH, GERMANY	0940-9602	1618-0402		ANN ANAT	Ann. Anat.-Anat. Anz.		2008	190	2
J	Yuan, XC; Wu, QB; Wang, P; Jing, YL; Yao, HJ; Tang, YS; Li, ZG; Zhang, HG; Xiu, RJ				Yuan, Xiaochen; Wu, Qingbin; Wang, Peng; Jing, Yingli; Yao, Haijiang; Tang, Yinshan; Li, Zhigang; Zhang, Honggang; Xiu, Ruijuan			Exosomes Derived From Pericytes Improve Microcirculation and Protect Blood-Spinal Cord Barrier After Spinal Cord Injury in Mice	FRONTIERS IN NEUROSCIENCE			English	Article						pericytes; exosomes; spinal cord injury; microcirculation; microvascular	MESENCHYMAL STROMAL CELLS; TRAUMATIC BRAIN-INJURY; FUNCTIONAL RECOVERY; STEM-CELLS; MATRIX METALLOPROTEINASES; MICROVASCULAR PERICYTES; RAT; AQUAPORIN-4; MODEL; TRANSPLANTATION	Spinal cord injury (SCI) often leads to severe and permanent paralysis and places a heavy burden on individuals, families, and society. Until now, the therapy of SCI is still a big challenge for the researchers. Transplantation of mesenchymal stem cells (MSCs) is a hot spot for the treatment of SCI, but many problems and risks have not been resolved. Some studies have reported that the therapeuti…	[Yuan, Xiaochen; Wu, Qingbin; Zhang, Honggang; Xiu, Ruijuan] Chinese Acad Med Sci, Inst Microcirculat, Key Lab Microcirculat, Minist Hlth, Beijing, Peoples R China; [Yuan, Xiaochen; Wu, Qingbin; Zhang, Honggang; Xiu, Ruijuan] Peking Union Med Coll, Beijing, Peoples R China; [Wang, Peng] Hebei Prov Hosp Tradit Chinese Med, Orthoped Dept, Shijiazhuang, Hebei, Peoples R China; [Jing, Yingli] Beijing…	Chinese Academy of Medical Sciences - Peking Union Medical College; Institute of Microcirculation - CAMS; Chinese Academy of Medical Sciences - Peking Union Medical College; Peking Union Medical College; Capital Medical University; Zhejiang University; Beijing University of Chinese Medicine	Wu, QB; Zhang, HG (通讯作者)，Chinese Acad Med Sci, Inst Microcirculat, Key Lab Microcirculat, Minist Hlth, Beijing, Peoples R China.;Wu, QB; Zhang, HG (通讯作者)，Peking Union Med Coll, Beijing, Peoples R China.;Li, ZG (通讯作者)，Beijing Univ Chinese Med, Sch Acupuncture Moxibust & Tuina, Beijing, Peoples R China.	wuqingbin@imc.pumc.edu.cn; lizhigang620620@163.com; zhang1966126@163.com	tang, yin/GXZ-6989-2022; Yao, Haijiang/ABG-3886-2021	Xiu, Ruijuan/0000-0002-1446-2711	National Natural Science Foundation of China [81603678]; Chinese Academy of Medical Sciences & Peking Union Medical College [3332014006, 3332015123]; Special Fund for Basic Scientific Research of the Central Public Research Institutes [2016CZ-1, 2018CZ-8]; CAMS Initiative for Innovative Medicine (CAMS-I2M) [2016-I2M-3-006]	National Natural Science Foundation of China(National Natural Science Foundation of China (NSFC)); Chinese Academy of Medical Sciences & Peking Union Medical College; Special Fund for Basic Scientific Research of the Central Public Research Institutes; CAMS Initiative for Innovative Medicine (CAMS-I2M)	This study was supported by the National Natural Science Foundation of China (No. 81603678), the innovation fund of the Chinese Academy of Medical Sciences & Peking Union Medical College (Nos. 3332014006 and 3332015123), the Special Fund for Basic Scientific Research of the Central Public Research Institutes (Nos. 2016CZ-1 and 2018CZ-8), and the CAMS Initiative for Innovative Medicine (CAMS-I2M) …		79	53	58	2	24	FRONTIERS MEDIA SA	LAUSANNE	AVENUE DU TRIBUNAL FEDERAL 34, LAUSANNE, CH-1015, SWITZERLAND		1662-453X		FRONT NEUROSCI-SWITZ	Front. Neurosci.	APR 16	2019	13
J	Tsai, MJ; Liou, DY; Lin, YR; Weng, CF; Huang, MC; Huang, WC; Tseng, FW; Cheng, H				Tsai, May-Jywan; Liou, Dann-Ying; Lin, Yan-Ru; Weng, Ching-Feng; Huang, Ming-Chao; Huang, Wen-Cheng; Tseng, Fan-Wei; Cheng, Henrich			Attenuating Spinal Cord Injury by Conditioned Medium from Bone Marrow Mesenchymal Stem Cells	JOURNAL OF CLINICAL MEDICINE			English	Article						stem cell; released factors; spinal cord injury; neuroprotection	PROMOTES FUNCTIONAL RECOVERY; FIBROBLAST-GROWTH-FACTOR; STROMAL CELLS; EXTRACELLULAR VESICLES; NEUROVASCULAR PLASTICITY; EXOSOMES; AUTOPHAGY; RATS; STIMULATION; EXPRESSION	Spinal cord injury (SCI) is a devastating neurological condition and might even result in death. However, current treatments are not sufficient to repair such damage. Bone marrow mesenchymal stem cells (BM-MSC) are ideal transplantable cells which have been shown to modulate the injury cascade of SCI mostly through paracrine effects. The present study investigates whether systemic administration …	[Tsai, May-Jywan; Liou, Dann-Ying; Lin, Yan-Ru; Huang, Ming-Chao; Huang, Wen-Cheng; Tseng, Fan-Wei; Cheng, Henrich] Taipei Vet Gen Hosp, Neurol Inst, Dept Neurosurg, Neural Regenerat Lab, Taipei 11217, Taiwan; [Weng, Ching-Feng] Natl Dong Hwa Univ, Dept Life Sci, Hualien 97401, Taiwan; [Weng, Ching-Feng] Natl Dong Hwa Univ, Inst Biotechnol, Hualien 97401, Taiwan; [Huang, Wen-Cheng; Cheng, Henrich…	Taipei Veterans General Hospital; National Dong Hwa University; National Dong Hwa University; National Yang Ming Chiao Tung University; National Yang Ming Chiao Tung University	Cheng, H (通讯作者)，Taipei Vet Gen Hosp, Neurol Inst, Dept Neurosurg, Neural Regenerat Lab, Taipei 11217, Taiwan.;Cheng, H (通讯作者)，Natl Yang Ming Univ, Dept Med, Taipei 11217, Taiwan.;Cheng, H (通讯作者)，Natl Yang Ming Univ, Inst Pharmacol, Taipei 11217, Taiwan.	mjtsai2@vghtpe.gov.tw; dragonspruce@gmail.com; yanlumiku@gmail.com; cfweng@gms.ndhu.edu.tw; mchuang@vghtpe.gov.tw; wchuang@vghtpe.gov.tw; koli@livemail.tw; hc_cheng@vghtpe.gov.tw			Taipei Veterans General Hospital in Taiwan [V106C-012, V107C-087]; Ministry of Science and Technology in Taiwan [104-2314-B-010-012-MY3, 103-2314-B-075-034, 104-2314-B-075-013, 105-2314-B-075-013, 106-2314-B-075-023]	Taipei Veterans General Hospital in Taiwan; Ministry of Science and Technology in Taiwan(Ministry of Science and Technology, Taiwan)	This work was funded by research grants (V106C-012; V107C-087) from the Taipei Veterans General Hospital in Taiwan, and by grants (104-2314-B-010-012-MY3; 103-2314-B-075-034; 104-2314-B-075-013; 105-2314-B-075-013; 106-2314-B-075-023) from the Ministry of Science and Technology in Taiwan.		51	32	32	3	9	MDPI	BASEL	ST ALBAN-ANLAGE 66, CH-4052 BASEL, SWITZERLAND		2077-0383		J CLIN MED	J. Clin. Med.	JAN	2019	8	1
J	Mozer, AB; Whittemore, SR; Benton, RL				Mozer, Anthony B.; Whittemore, Scott R.; Benton, Richard L.			Spinal Microvascular Expression of PV-1 is Associated with Inflammation, Perivascular Astrocyte Loss, and Diminished EC Glucose Transport Potential in Acute SCI	CURRENT NEUROVASCULAR RESEARCH			English	Article						Caveolae; inflammation; MECA-32; microvessels; neurovascular unit; NVU; PAL-E; PLVAP	BLOOD-BRAIN-BARRIER; VESICLE-ASSOCIATED PROTEIN-1; CORD-INJURY; NEUROVASCULAR UNIT; IN-VITRO; MOUSE; MARKER; PERMEABILITY; MODULATION; DIAPHRAGMS	The endothelial-specific expression of plasmalemmal vesicle associated protein-1 (PV-1) is typical of fenestrated endothelium observed in pulmonary capillaries and some endocrine organs. In the central nervous system (CNS) it is expressed during development but disappears concomitant with maturation of the blood-CNS barrier [1]. Consistent with observations made in models of stroke, Alzheimer's d…	[Mozer, Anthony B.; Whittemore, Scott R.; Benton, Richard L.] Univ Louisville, Sch Med, Kentucky Spinal Cord Injury Res Ctr, Louisville, KY 40292 USA; [Whittemore, Scott R.; Benton, Richard L.] Univ Louisville, Sch Med, Dept Anat Sci & Neurobiol, Louisville, KY 40292 USA; [Mozer, Anthony B.; Whittemore, Scott R.; Benton, Richard L.] Univ Louisville, Sch Med, Dept Neurol Surg, Louisville, KY 40292…	University of Louisville; University of Louisville; University of Louisville; University of Louisville	Benton, RL (通讯作者)，Univ Louisville, Sch Med, Kentucky Spinal Cord Injury Res Ctr, 511 S Floyd St,MDR 616, Louisville, KY 40292 USA.	rlbent01@louisville.edu			Kentucky Spinal Cord and Head Injury Research Trust; Commonwealth of Kentucky Challenge for Excellence; [RR15576]; [NS045734]	Kentucky Spinal Cord and Head Injury Research Trust; Commonwealth of Kentucky Challenge for Excellence; ;	The authors wish to thank Ms. Christine Nunn and Mrs. Kim Fentress for superb surgical support and perioperative care of experimental animals. Thanks also to Ms. Darlene Burke for assistance with statistical analyses, to Mr. Mark Gruenthal for assistance in developing analytical methods using the Nikon Elements software, and to Mrs. Melissa Maddie and Mrs. Amanda Ribble for immunohistochemical an…		47	18	18	0	5	BENTHAM SCIENCE PUBL LTD	SHARJAH	EXECUTIVE STE Y-2, PO BOX 7917, SAIF ZONE, 1200 BR SHARJAH, U ARAB EMIRATES	1567-2026	1875-5739		CURR NEUROVASC RES	Curr. Neurovasc. Res.	AUG	2010	7	3
J	Mu, JF; Li, LM; Wu, JH; Huang, TC; Zhang, Y; Cao, J; Ma, T; Chen, JC; Zhang, CY; Zhang, XQ; Lu, TH; Kong, XL; Sun, JH; Gao, JQ				Mu, Jiafu; Li, Liming; Wu, Jiahe; Huang, Tianchen; Zhang, Yu; Cao, Jian; Ma, Teng; Chen, Jiachen; Zhang, Chenyang; Zhang, Xunqi; Lu, Tinghao; Kong, Xianglei; Sun, Jihong; Gao, Jianqing			Hypoxia-stimulated mesenchymal stem cell-derived exosomes loaded by adhesive hydrogel for effective angiogenic treatment of spinal cord injury	BIOMATERIALS SCIENCE			English	Article							RECOVERY; SCAFFOLD; APOPTOSIS; REPAIR; RATS	Due to the limited efficacy of current clinical treatment strategies, functional recovery after traumatic spinal cord injury (SCI) remains a knotty problem to be solved. Apart from anti-inflammation and cell replenishing treatments, accumulating evidence implies that promoting angiogenesis would also potentially benefit tissue regeneration after SCI. In this research, inspired by the role of exos…	[Mu, Jiafu; Li, Liming; Wu, Jiahe; Huang, Tianchen; Zhang, Yu; Cao, Jian; Ma, Teng; Chen, Jiachen; Zhang, Chenyang; Zhang, Xunqi; Lu, Tinghao; Gao, Jianqing] Zhejiang Univ, Coll Pharmaceut Sci, Hangzhou 310058, Peoples R China; [Li, Liming] Pilot Natl Lab Marine Sci & Technol, Qingdao 266137, Peoples R China; [Wu, Jiahe] Zhejiang Univ, Affiliated Hangzhou Peoples Hosp 1, Dept Clin Pharmacol,Sch M…	Zhejiang University; Laoshan Laboratory; Zhejiang University; Zhejiang University; Zhejiang University	Gao, JQ (通讯作者)，Zhejiang Univ, Coll Pharmaceut Sci, Hangzhou 310058, Peoples R China.;Gao, JQ (通讯作者)，Zhejiang Univ, Dr Li Dak Sum & Yip Yio Chin Ctr Stem Cell & Rege, Hangzhou 310058, Peoples R China.	gaojianqing@zju.edu.cn	Wu, Jiahe/D-6843-2017; Sun, Jihong/AGN-2573-2022	Wu, Jiahe/0000-0003-0080-6859	National Key Research and Development Project of Stem Cell and Transformation Research [2019YFA0112100, 2019YFA0112102]; National Natural Science Foundation of China [81973252, 81803451, 81620108028, 81871403]; Ten-thousand Talents Program of Zhejiang Province [2018R52049]; Key Research and Development Program of Zhejiang Province [2019C03014]	National Key Research and Development Project of Stem Cell and Transformation Research; National Natural Science Foundation of China(National Natural Science Foundation of China (NSFC)); Ten-thousand Talents Program of Zhejiang Province; Key Research and Development Program of Zhejiang Province	This work was financially supported by the National Key Research and Development Project of Stem Cell and Transformation Research (2019YFA0112100 and 2019YFA0112102), the National Natural Science Foundation of China (81973252, 81803451, 81620108028, and 81871403), the Ten-thousand Talents Program of Zhejiang Province (2018R52049) and the Key Research and Development Program of Zhejiang Province (…		51	16	16	28	70	ROYAL SOC CHEMISTRY	CAMBRIDGE	THOMAS GRAHAM HOUSE, SCIENCE PARK, MILTON RD, CAMBRIDGE CB4 0WF, CAMBS, ENGLAND	2047-4830	2047-4849		BIOMATER SCI-UK	Biomater. Sci.	MAR 29	2022	10	7
J	Shakhbazau, A; Schenk, GJ; Hay, C; Kawasoe, J; Klaver, R; Yong, VW; Geurts, JJG; van Minnen, J				Shakhbazau, Antos; Schenk, Geert J.; Hay, Curtis; Kawasoe, Jean; Klaver, Roel; Yong, V. Wee; Geurts, Jeroen J. G.; van Minnen, Jan			Demyelination induces transport of ribosome-containing vesicles from glia to axons: evidence from animal models and MS patient brains	MOLECULAR BIOLOGY REPORTS			English	Article						Demyelination; Ribosome; Schwann cell; Vesicle; GFP; EAE; Multiple sclerosis	PERIPHERAL NERVOUS-SYSTEM; MULTIPLE-SCLEROSIS; SCHWANN-CELLS; LOCAL TRANSLATION; PROTEIN-SYNTHESIS; SODIUM-CHANNELS; LENTIVIRAL VECTOR; MYELIN PROTEIN; SPINAL-CORD; STEM-CELLS	Glial cells were previously proven capable of trafficking polyribosomes to injured axons. However, the occurrence of such transfer in the general pathological context, such as demyelination-related diseases, needs further evidence. Since this may be a yet unidentified universal contributor to axonal survival, we study putative glia-axonal ribosome transport in response to demyelination in animal …	[Shakhbazau, Antos; Hay, Curtis; Kawasoe, Jean; Yong, V. Wee; van Minnen, Jan] Univ Calgary, Hotchkiss Brain Inst, 3330 Hosp Dr NW, Calgary, AB T2N 4N1, Canada; [Shakhbazau, Antos; Hay, Curtis; Kawasoe, Jean; Yong, V. Wee; van Minnen, Jan] Univ Calgary, Cumming Sch Med, 3330 Hosp Dr NW, Calgary, AB T2N 4N1, Canada; [Schenk, Geert J.; Klaver, Roel; Geurts, Jeroen J. G.] Vrije Univ Amsterdam, Dept …	University of Calgary; University of Calgary; Vrije Universiteit Amsterdam	Schenk, GJ (通讯作者)，Vrije Univ Amsterdam, Dept Anat & Neurosci, Med Ctr, Neurosci Campus Amsterdam,De Boelenlaan 1108, NL-1081 HV Amsterdam, Netherlands.	g.schenk@vumc.nl		Yong, V. Wee/0000-0002-2600-3563	MS Scientific Foundation Canada	MS Scientific Foundation Canada	This research was supported by a collaborative grant from the MS Scientific Foundation Canada		62	11	11	0	9	SPRINGER	DORDRECHT	VAN GODEWIJCKSTRAAT 30, 3311 GZ DORDRECHT, NETHERLANDS	0301-4851	1573-4978		MOL BIOL REP	Mol. Biol. Rep.	JUN	2016	43	6
J	Sonoda, S; Murata, S; Nishida, K; Kato, H; Uehara, N; Kyumoto, YN; Yamaza, H; Takahashi, I; Kukita, T; Yamaza, T				Sonoda, Soichiro; Murata, Sara; Nishida, Kento; Kato, Hiroki; Uehara, Norihisa; Kyumoto, Yukari N.; Yamaza, Haruyoshi; Takahashi, Ichiro; Kukita, Toshio; Yamaza, Takayoshi			Extracellular vesicles from deciduous pulp stem cells recover bone loss by regulating telomerase activity in an osteoporosis mouse model	STEM CELL RESEARCH & THERAPY			English	Article						Human deciduous pulp stem cells; Extracellular vesicles; MicroRNA; Telomerase activity; Osteoporosis	MESENCHYMAL STROMAL CELLS; RAT SPINAL-CORD; MARROW; TRANSPLANTATION; EXOSOMES; OSTEOGENESIS; REGENERATION; EXPRESSION; BENEFITS; INJURY	BackgroundSystemic transplantation of stem cells from human exfoliated deciduous teeth (SHED) recovers bone loss in animal models of osteoporosis; however, the mechanisms underlying this remain unclear. Here, we hypothesized that trophic factors within SHED-releasing extracellular vesicles (SHED-EVs) rescue osteoporotic phenotype.MethodsEVs were isolated from culture supernatant of SHED. SHED-EVs…	[Sonoda, Soichiro; Murata, Sara; Nishida, Kento; Kato, Hiroki; Uehara, Norihisa; Kyumoto, Yukari N.; Kukita, Toshio; Yamaza, Takayoshi] Kyushu Univ, Dept Mol Cell Biol & Oral Anat, Div Oral Biol Sci, Grad Sch Dent Sci,Higashi Ku, 3-1-1 Maidashi, Fukuoka 8128582, Japan; [Murata, Sara; Takahashi, Ichiro] Kyushu Univ, Fac Dent Sci, Div Oral Hlth Growth & Dev, Sect Orthodont & Dentofacial Orthoped, F…	Kyushu University; Kyushu University; Kyushu University	Yamaza, T (通讯作者)，Kyushu Univ, Dept Mol Cell Biol & Oral Anat, Div Oral Biol Sci, Grad Sch Dent Sci,Higashi Ku, 3-1-1 Maidashi, Fukuoka 8128582, Japan.	yamazata@dent.kyushu-u.ac.jp	Uehara, Norihisa/ABB-8106-2020	Yamaza, Takayoshi/0000-0001-7055-3370; Kato, Hiroki/0000-0002-6529-659X	Japan Society for Promotion of Science [25293405, JP 19K18945]; Grants-in-Aid for Scientific Research [25293405] Funding Source: KAKEN	Japan Society for Promotion of Science(Ministry of Education, Culture, Sports, Science and Technology, Japan (MEXT)Japan Society for the Promotion of Science); Grants-in-Aid for Scientific Research(Ministry of Education, Culture, Sports, Science and Technology, Japan (MEXT)Japan Society for the Promotion of ScienceGrants-in-Aid for Scientific Research (KAKENHI))	This work was supported by the Grants-in-Aid for Scientific Research (B) (JSPS KAKENHI Grant Number 25293405 to T.Y.) and Early-Career Scientists (JSPS KAKENHI Grant Number JP 19K18945 to S.S.) of Japan Society for Promotion of Science.		66	17	18	3	12	BMC	LONDON	CAMPUS, 4 CRINAN ST, LONDON N1 9XW, ENGLAND		1757-6512		STEM CELL RES THER	Stem Cell Res. Ther.	JUL 17	2020	11	1
J	Sosanya, NM; Kumar, R; Clifford, JL; Chavez, R; Dimitrov, G; Srinivasan, S; Gautam, A; Trevino, AV; Williams, M; Hammamieh, R; Cheppudira, BP; Christy, RJ; Crimmins, SL				Sosanya, Natasha M.; Kumar, Raina; Clifford, John L.; Chavez, Roger; Dimitrov, George; Srinivasan, Seshamalini; Gautam, Aarti; Trevino, Alex, V; Williams, Molly; Hammamieh, Rasha; Cheppudira, Bopaiah P.; Christy, Robert J.; Crimmins, Stephen L.			Identifying Plasma Derived Extracellular Vesicle (EV) Contained Biomarkers in the Development of Chronic Neuropathic Pain	JOURNAL OF PAIN			English	Article						Chronic neuropathic pain; extra cellular vesicles; RNA sequencing; microRNA; biomarkers; spinal nerve ligation	RESTRICTIVE SILENCER FACTOR; MICRORNA EXPRESSION LEVELS; SPINAL NERVE LIGATION; GENE-EXPRESSION; EXOSOMES; CELLS; REPRESSION; INHIBITORS; OSTEOARTHRITIS; IDENTIFICATION	Research into potentially novel biomarkers for chronic pain development is lacking. microRNAs (miRNAs) are attractive candidates as biomarkers due to their conservation across species, stability in liquid biopsies, and variation that corresponds to a pathologic state. miRNAs can be sorted into extracellular vesicles (EVs) within the cell and released from the site of injury. EVs transfer cargo mo…	[Sosanya, Natasha M.; Chavez, Roger; Trevino, Alex, V; Cheppudira, Bopaiah P.; Christy, Robert J.; Crimmins, Stephen L.] US Army Inst Surg Res, San Antonio, TX 78234 USA; [Kumar, Raina; Dimitrov, George] Leidos Biomed Inc, Frederick Natl Lab Canc Res, Adv Biomed Comp Ctr, Ft Detrick, MD USA; [Kumar, Raina; Clifford, John L.; Dimitrov, George; Srinivasan, Seshamalini; Gautam, Aarti; Williams, Moll…	United States Department of Defense; United States Army; National Institutes of Health (NIH) - USA; NIH National Cancer Institute (NCI)	Christy, RJ (通讯作者)，US Army Inst Surg Res, Burn & Soft Tissue Injury Dept, Battlefield Pain Management, 3698 Chambers Pass, San Antonio, TX 78234 USA.	Robert.j.christy12.civ@mail.mil		Hammamieh, Rasha/0000-0001-8643-6232	Congressionally Directed Medical Research Programs-Applied Pain Research [MR157005C]; U.S. Army Research Laboratory [W911NF-13-1-0376]; U.S. Army Research Office [W911NF-13-1-0376]	Congressionally Directed Medical Research Programs-Applied Pain Research; U.S. Army Research Laboratory(United States Department of DefenseUS Army Research Laboratory (ARL)); U.S. Army Research Office	This research was supported by Congressionally Directed Medical Research Programs-Applied Pain Research (MR157005C) because chronic pain is a serious issue for active and retired Service Members.11,13,18,29,39,51,53 SS is supported by the U.S. Army Research Laboratory and the U.S. Army Research Office under contract/grant number W911NF-13-1-0376 to The Geneva Foundation.		82	5	5	1	8	CHURCHILL LIVINGSTONE	EDINBURGH	JOURNAL PRODUCTION DEPT, ROBERT STEVENSON HOUSE, 1-3 BAXTERS PLACE, LEITH WALK, EDINBURGH EH1 3AF, MIDLOTHIAN, SCOTLAND	1526-5900			J PAIN	J. Pain	JAN-FEB	2020	21	1-2
J	Murgoci, AN; Duhamel, M; Raffo-Romero, A; Mallah, K; Aboulouard, S; Lefebvre, C; Kobeissy, F; Fournier, I; Zilkova, M; Maderova, D; Cizek, M; Cizkova, D; Salzet, M				Murgoci, Adriana-Natalia; Duhamel, Marie; Raffo-Romero, Antonella; Mallah, Khalil; Aboulouard, Soulaimane; Lefebvre, Christophe; Kobeissy, Firas; Fournier, Isabelle; Zilkova, Monika; Maderova, Denisa; Cizek, Milan; Cizkova, Dasa; Salzet, Michel			Location of neonatal microglia drives small extracellular vesicles content and biological functions in vitro	JOURNAL OF EXTRACELLULAR VESICLES			English	Article						Microglia small extracellular vesicles; 3D culture; proteomic study	SPINAL-CORD-INJURY; NEURITE OUTGROWTH; ADULT MICROGLIA; CELLS; MYELINOGENESIS; HETEROGENEITY; MAINTENANCE; EXPRESSION; ONTOGENY; REVEALS	Combining proteomics and systems biology approaches, we demonstrate that neonatal microglial cells derived from two different CNS locations, cortex and spinal cord, and cultured in vitro displayed different phenotypes upon different physiological or pathological conditions. These cells also exhibited greater variability in terms of cellular and small extracellular vesicles (sEVs) protein content …	[Murgoci, Adriana-Natalia; Duhamel, Marie; Raffo-Romero, Antonella; Mallah, Khalil; Aboulouard, Soulaimane; Lefebvre, Christophe; Fournier, Isabelle; Cizkova, Dasa; Salzet, Michel] Univ Lille, Lab Prote Reponse Inflammatoire & Spectrometrie M, Inserm, U1192, F-59650 Villeneuve Dascq, France; [Murgoci, Adriana-Natalia; Zilkova, Monika; Maderova, Denisa; Cizkova, Dasa] Slovak Acad Sci, Inst Neuroim…	Institut National de la Sante et de la Recherche Medicale (Inserm); Universite de Lille - ISITE; Universite de Lille; Slovak Academy of Sciences; University of Veterinary Medicine Kosice; State University System of Florida; University of Florida; University of Veterinary Medicine Kosice	Salzet, M (通讯作者)，Univ Lille, Lab Prote Reponse Inflammatoire & Spectrometrie M, Inserm, U1192, F-59650 Villeneuve Dascq, France.;Cizkova, D (通讯作者)，Slovak Acad Sci, Inst Neuroimmunol, Dubravska Cesta 9, Bratislava 84510, Slovakia.	dasa.cizkova@uvlf.sk; michel.salzet@univ-lille.fr	Salzet, Michel/A-7675-2011; MURGOCI, Adriana-Natalia/Z-1052-2018; Raffo Romero, Antonella/GPX-1282-2022; Kobeissy, Firas/E-7042-2017; FOURNIER, Isabelle/H-9195-2015; Aboulouard, Soulaimane/AFU-5647-2022; Lefebvre, Christophe/J-7396-2013	Salzet, Michel/0000-0003-4318-0817; MURGOCI, Adriana-Natalia/0000-0002-4492-6804; Kobeissy, Firas/0000-0002-5008-6944; FOURNIER, Isabelle/0000-0003-1096-5044; Duhamel, Marie/0000-0002-4006-5605; Zilkova, Monika/0000-0002-5978-1695; Raffo Romero, Antonella Milagros/0000-0002-3905-9101; Palova, Denisa/0000-0002-1911-2112; Mallah, Khalil/0000-0001-7622-8106; Lefebvre, Christophe/0000-0002-2690-373X;…	INSERM, SIRIC ONCOLille Grant from DGOS-Inserm 6041aa; University Lille; APVV [15-0613]; ERANET Axon Repair; VEGA [2/0167/17]; [SK-FR-2015-0018]	INSERM, SIRIC ONCOLille Grant from DGOS-Inserm 6041aa; University Lille; APVV(Slovak Research and Development Agency); ERANET Axon Repair; VEGA(Vedecka grantova agentura MSVVaS SR a SAV (VEGA));	This research was funded by INSERM, SIRIC ONCOLille Grant from DGOS-Inserm 6041aa (IF) and University Lille (ANM), APVV 15-0613 (DC), Stefanik SK-FR-2015-0018 (DC, MS), ERANET Axon Repair (DC), VEGA 2/0167/17 (MZ).		76	15	15	2	6	WILEY	HOBOKEN	111 RIVER ST, HOBOKEN 07030-5774, NJ USA		2001-3078		J EXTRACELL VESICLES	J. Extracell. Vesicles	JAN 1	2020	9	1
J	Dashtdar, H; Valojerdi, MR				Dashtdar, Havva; Valojerdi, Mojtaba Rezazadeh			Ultrastructure of rat seminal vesicle epithelium in the acute phase of spinal cord transection	NEUROLOGICAL RESEARCH			English	Article						spinal cord injury; seminal vesicle; ultrastructure	FOLLICLE-STIMULATING-HORMONE; SPERM MOTILITY; INJURED MEN; SPERMATOGENESIS; PROSTATE; SEMEN; AXIS; TESTOSTERONE; MAINTENANCE; INNERVATION	Objective: After a spinal cord injury (SCI), most men experience fertility related problems including poor semen quality in which decreased sperm viability and motility, have been proposed to be related to the accessory sex glands dysfunction. In this study, we investigated the probable effects of SCI on the seminal vesicle epithelium in rat. Methods: Spinal cord was injured in adult male rats by…	[Dashtdar, Havva; Valojerdi, Mojtaba Rezazadeh] Tarbiat Modares Univ, Dept Anat, Tehran, Iran; [Valojerdi, Mojtaba Rezazadeh] Royan Inst, Dept Embryol, Tehran, Iran	Tarbiat Modares University	Valojerdi, MR (通讯作者)，Tarbiat Modares Univ, Dept Anat, POB 14115-111, Tehran, Iran.	mr_valojerdi@yahoo.com	Dashtdar, Havva/N-3286-2015	Dashtdar, Havva/0000-0002-5797-1540					26	7	7	0	2	MANEY PUBLISHING	LEEDS	STE 1C, JOSEPHS WELL, HANOVER WALK, LEEDS LS3 1AB, W YORKS, ENGLAND	0161-6412			NEUROL RES	Neurol. Res.	JUN	2008	30	5
J	Csillik, B; Mihaly, A; Knyihar-Csillik, E				Csillik, Bertalan; Mihaly, Andras; Knyihar-Csillik, Elizabeth			ANTINOCICEPTIVE EFFECT OF VINPOCETINE - A COMPREHENSIVE SURVEY	IDEGGYOGYASZATI SZEMLE-CLINICAL NEUROSCIENCE			English	Article						pain; nociception; nerve growth factor; axoplasmic transport; vinca alkaloids; pincher protein; glia	TRANSGANGLIONIC DEGENERATIVE ATROPHY; CENTRAL NOCICEPTIVE TERMINALS; SPINAL DORSAL-HORN; ACID-PHOSPHATASE; THIAMINE MONOPHOSPHATASE; SUBSTANCE-P; NEURONS; CORD; PAIN; SODIUM	Blockade of retrograde transport of nerve growth factor (NGF) in a peripheral sensory nerve is known to induce transganglionic degenerative atrophy (TDA) of central sensory terminals in the upper dorsal horn of the related, ipsilateral segments(s) of the spinal cord. The ensuing temporary blockade of transmission of nociceptive impulses has been utilized in the therapy of intractable pain, using …	[Csillik, Bertalan; Mihaly, Andras] Albert Szent Gyorgyi Univ, Sch Med, Dept Anat, H-6701 Szeged, Hungary; [Knyihar-Csillik, Elizabeth] Albert Szent Gyorgyi Univ, Sch Med, Dept Neurol, H-6701 Szeged, Hungary	Szeged University; Szeged University	Csillik, B (通讯作者)，Albert Szent Gyorgyi Univ, Sch Med, Dept Anat, Kossuth Lajos Sgt 40, H-6701 Szeged, Hungary.	csillik@anatomy.szote.u-szeged.hu	Mihaly, Andras/K-5096-2012	Mihaly, Andras/0000-0002-6802-0169	National Medical Research Council [ETT 7/2003, SzTE 5K450A501, ETT 190/2006]; Hungarian Ministry of Health	National Medical Research Council(UK Research & Innovation (UKRI)Medical Research Council UK (MRC)); Hungarian Ministry of Health	These studies were supported by the Hungarian Ministry of Health, National Medical Research Council, grants ETT 7/2003 (SzTE 5K450A501) and ETT 190/2006. Our thanks are due to Mrs. Beata Krisztin-Peva for statistical analysis, to Mrs. Valeria Szell for skillful immuno-histochemical assistance, to Mr. Mihaly Dezso for computerized photomicrography and to Mr. Imre Zoltan for information techniques.		63	3	5	0	8	LITERATURA MEDICA	BUDAPEST	MARGIT KRT 31-33, BUDAPEST, 1024, HUNGARY	0019-1442	2498-6208		IDEGGYOGY SZEMLE	Ideggyogy. Szle.	MAY	2010	63	5-6
J	Yin, ZY; Yin, J; Huo, YF; Gu, GX; Yu, J; Li, AM; Tang, JH				Yin, Zhaoyang; Yin, Jian; Huo, Yongfeng; Gu, Guangxue; Yu, Jian; Li, Aimin; Tang, Jinhai			KCC2 overexpressed exosomes meditated spinal cord injury recovery in mice	BIOMEDICAL MATERIALS			English	Article						KCC2; exosomes; spinal cord injury; neural differentiation; function recovery	MESENCHYMAL STEM-CELLS; FUNCTIONAL RECOVERY	Exosomes show great potential in treating diseases of the central nervous system including spinal cord injury (SCI), still better engineered exosomes have more advantages. In this study, we purified exosomes from K+-Cl- co-transporter (KCC2) overexpressed bone marrow mesenchymal stem cells (Exo(KCC2)), to investigate the effect of Exo(KCC2) on neural differentiation in vitro and the repairing fun…	[Yin, Zhaoyang; Huo, Yongfeng; Gu, Guangxue; Yu, Jian; Li, Aimin] Nanjing Med Univ, Peoples Hosp Lianyungang 1, Lianyungang Clin Coll, Dept Orthoped, Lianyungang, Peoples R China; [Yin, Jian] Nanjing Med Univ, Affiliated Jiangning Hosp, Dept Orthoped, Nanjing, Peoples R China; [Tang, Jinhai] Nanjing Med Univ, Affiliated Hosp 1, Nanjing, Peoples R China	Nanjing Medical University; Nanjing Medical University; Nanjing Medical University	Li, AM (通讯作者)，Nanjing Med Univ, Peoples Hosp Lianyungang 1, Lianyungang Clin Coll, Dept Orthoped, Lianyungang, Peoples R China.;Tang, JH (通讯作者)，Nanjing Med Univ, Affiliated Hosp 1, Nanjing, Peoples R China.	liaiminlyg@163.com; jhtang@njmu.edu.cn			Jiangsu Provincial Health Commission Scientific Research Project [LGY2020052]; Jiangsu Provincial Postdoctoral Scientific Research Grant Program [586]	Jiangsu Provincial Health Commission Scientific Research Project; Jiangsu Provincial Postdoctoral Scientific Research Grant Program	This work was supported by Jiangsu Provincial Health Commission Scientific Research Project (No. LGY2020052) and Jiangsu Provincial Postdoctoral Scientific Research Grant Program (No. 586).		28	1	1	13	15	IOP Publishing Ltd	BRISTOL	TEMPLE CIRCUS, TEMPLE WAY, BRISTOL BS1 6BE, ENGLAND	1748-6041	1748-605X		BIOMED MATER	Biomed. Mater.	NOV 1	2022	17	6
J	Ma, K; Xu, HY; Zhang, J; Zhao, F; Liang, HQ; Sun, HT; Li, P; Zhang, S; Wang, RJ; Chen, XY				Ma, Ke; Xu, Huiyou; Zhang, Jian; Zhao, Fei; Liang, Haiqian; Sun, Hongtao; Li, Ping; Zhang, Sai; Wang, Renjie; Chen, Xuyi			Insulin-like growth factor-1 enhances neuroprotective effects of neural stem cell exosomes after spinal cord injury via an miR-219a-2-3p/YY1 mechanism	AGING-US			English	Article						spinal cord injury (SCI); microRNAs (miRNAs); exosomes; apoptosis	FUNCTIONAL RECOVERY; APOPTOSIS; ANGIOGENESIS; PATHOLOGY; RECEPTOR	Spinal cord injury (SCI) remains the most common cause of paralysis, and there are no effective therapies for SCI patients. Neural stem cell (NSC)-derived exosomes can attenuate apoptosis and neuroinflammation after traumatic spinal cord injury, but the mechanisms underlying these effects remain unclear. Here, we examined the efficacy of miRNAs isolated from exosomes as treatments for SCI and cha…	[Ma, Ke; Xu, Huiyou; Zhang, Jian; Zhao, Fei; Liang, Haiqian; Sun, Hongtao; Li, Ping; Zhang, Sai; Wang, Renjie; Chen, Xuyi] Inst Brain Trauma & Neurol Dis Peoples Armed Poli, Tianjin Key Lab Neurotrauma Repair, Characterist Med Ctr Chinese Peoples Armed Police, Dept Neurosurg, Tianjin 300162, Peoples R China		Wang, RJ; Chen, XY (通讯作者)，Inst Brain Trauma & Neurol Dis Peoples Armed Poli, Tianjin Key Lab Neurotrauma Repair, Characterist Med Ctr Chinese Peoples Armed Police, Dept Neurosurg, Tianjin 300162, Peoples R China.	renjie19870727@outlook.com; chenxuyi1979@sina.com.cn			National Key Research and Development Plan of China [2016YFC1101500]; National Natural Science Foundation of China [11672332]; Key Science and Technology Support Foundation of Tianjin City [17YFZCSY00620]; Major Project of Tianjin Science and Technology Military and Civilian Integration [18ZXJMTG00260]; Project of Tianjin Rescue Medicine Clinical Center [15ZXLCSY00040]	National Key Research and Development Plan of China; National Natural Science Foundation of China(National Natural Science Foundation of China (NSFC)); Key Science and Technology Support Foundation of Tianjin City; Major Project of Tianjin Science and Technology Military and Civilian Integration; Project of Tianjin Rescue Medicine Clinical Center	This study was support by the National Key Research and Development Plan of China (No. 2016YFC1101500), the National Natural Science Foundation of China (No. 11672332), the Key Science and Technology Support Foundation of Tianjin City (No. 17YFZCSY00620), the Major Project of Tianjin Science and Technology Military and Civilian Integration (No. 18ZXJMTG00260), and the Project of Tianjin Rescue Me…		42	33	35	0	26	IMPACT JOURNALS LLC	ORCHARD PARK	6666 E QUAKER ST, STE 1, ORCHARD PARK, NY 14127 USA	1945-4589			AGING-US	Aging-US	DEC 31	2019	11	24
J	Jafarinia, M; Alsahebfosoul, F; Salehi, H; Eskandari, N; Azimzadeh, M; Mahmoodi, M; Asgary, S; Hakemi, MG				Jafarinia, Morteza; Alsahebfosoul, Fereshteh; Salehi, Hossein; Eskandari, Nahid; Azimzadeh, Maryam; Mahmoodi, Merat; Asgary, Sedigheh; Hakemi, Mazdak Ganjalikhani			Therapeutic effects of extracellular vesicles from human adipose-derived mesenchymal stem cells on chronic experimental autoimmune encephalomyelitis	JOURNAL OF CELLULAR PHYSIOLOGY			English	Article						adipose tissue; experimental autoimmune encephalomyelitis; extracellular vesicles; human adipose-derive mesenchymal stem cells; mesenchymal stem cells; multiple sclerosis	STROMAL CELLS; EXOSOMES; INJURY; MSC	Since in cell therapy, there are always concerns about immune rejection, genetic disability, and malignancies, special attention has been paid to extracellular vesicles (EVs) which are secreted by mesenchymal stem cells (MSCs). In the present study, we assessed and compared the therapeutic effects of human adipose-derived mesenchymal stem cells (hADSC) and hADSC-EVs from adipose tissue on experim…	[Jafarinia, Morteza; Alsahebfosoul, Fereshteh; Eskandari, Nahid; Hakemi, Mazdak Ganjalikhani] Isfahan Univ Med Sci, Sch Med, Dept Immunol, Esfahan, Iran; [Salehi, Hossein; Azimzadeh, Maryam] Isfahan Univ Med Sci, Sch Med, Dept Anat Sci, Esfahan, Iran; [Mahmoodi, Merat] Kerman Univ Med Sci, Sch Med, Dept Immunol, Kerman, Iran; [Asgary, Sedigheh] Isfahan Univ Med Sci, Cardiovasc Res Inst, Isfahan C…	Isfahan University Medical Science; Isfahan University Medical Science; Kerman University of Medical Sciences; Isfahan University Medical Science	Hakemi, MG (通讯作者)，Isfahan Univ Med Sci, Sch Med, Dept Immunol, Esfahan, Iran.	mghakemi@med.mui.ac.ir	Mahmoodi, Merat/AAC-9542-2019; Jafarinia, Morteza/W-7706-2019; Eskandari, Nahid/X-5291-2018; azimzadeh, maryam/AAG-4508-2021; Hakemi, Mazdak Ganjalikhani/V-7950-2017	Mahmoodi, Merat/0000-0001-5773-3051; Jafarinia, Morteza/0000-0002-3272-448X; Eskandari, Nahid/0000-0003-1910-9359; azimzadeh, maryam/0000-0003-1044-4177; Hakemi, Mazdak Ganjalikhani/0000-0002-4764-7616	Isfahan University of Medical Sciences [397346]	Isfahan University of Medical Sciences	Isfahan University of Medical Sciences, Grant/Award Number: 397346		47	34	34	1	12	WILEY	HOBOKEN	111 RIVER ST, HOBOKEN 07030-5774, NJ USA	0021-9541	1097-4652		J CELL PHYSIOL	J. Cell. Physiol.	NOV	2020	235	11
J	Kuo, PJ; Rau, CS; Wu, SC; Lin, CW; Huang, LH; Lu, TH; Wu, YC; Wu, CJ; Tsai, CW; Hsieh, CH				Kuo, Pao-Jen; Rau, Cheng-Shyuan; Wu, Shao-Chun; Lin, Chia-Wei; Huang, Lien-Hung; Lu, Tsu-Hsiang; Wu, Yi-Chan; Wu, Chia-Jung; Tsai, Chia-Wen; Hsieh, Ching-Hua			Exosomes Secreted by Adipose-Derived Stem Cells Following FK506 Stimulation Reduce Autophagy of Macrophages in Spine after Nerve Crush Injury	INTERNATIONAL JOURNAL OF MOLECULAR SCIENCES			English	Article						autophagy; sciatic nerve crush injury; exosome; adipose-derived stem cells (ADSC); tacrolimus (FK506); proteomic analysis; isobaric tags for relative and absolute quantitation (iTRAQ)	PROTEIN-INTERACTION NETWORKS; AXONAL DEGENERATION; ERECTILE DYSFUNCTION; REGENERATION; TACROLIMUS; HSC70; ACTIVATION; PREVENTION; REJECTION; MICROGLIA	Macrophages emerge in the milieu around innervated neurons after nerve injuries. Following nerve injury, autophagy is induced in macrophages and affects the regulation of inflammatory responses. It is closely linked to neuroinflammation, while the immunosuppressive drug tacrolimus (FK506) enhances nerve regeneration following nerve crush injury and nerve allotransplantation with additional neurop…	[Kuo, Pao-Jen; Lin, Chia-Wei; Lu, Tsu-Hsiang; Wu, Yi-Chan; Wu, Chia-Jung; Tsai, Chia-Wen; Hsieh, Ching-Hua] Kaohsiung Chang Gung Mem Hosp, Dept Plast Surg, Kaohsiung 83301, Taiwan; [Kuo, Pao-Jen; Rau, Cheng-Shyuan; Wu, Shao-Chun; Lin, Chia-Wei; Huang, Lien-Hung; Lu, Tsu-Hsiang; Wu, Yi-Chan; Wu, Chia-Jung; Tsai, Chia-Wen; Hsieh, Ching-Hua] Chang Gung Univ, Coll Med, Kaohsiung 83301, Taiwan; [Rau, …	Chang Gung Memorial Hospital; Chang Gung University; Chang Gung Memorial Hospital; Chang Gung Memorial Hospital; Chang Gung Memorial Hospital	Hsieh, CH (通讯作者)，Kaohsiung Chang Gung Mem Hosp, Dept Plast Surg, Kaohsiung 83301, Taiwan.	bow110470@gmail.com; ersh2127@adm.cgmh.org.tw; shaochunwu@gmail.com; sallylin1201@gmail.com; ahonbob@gmail.com; rabbit670326@yahoo.com.tw; janewu0922@gmail.com; alice8818@yahoo.com.tw; flying011401@gmail.com; m93chinghua@gmail.com		Huang, Lien-Hung/0000-0001-8641-9897; Hsieh, Ching-Hua/0000-0002-0945-2746; WU, Shaochun/0000-0002-0984-6921	Chang Gung Memorial Hospital [CMRPG8F1791, CMRPG8J1351]	Chang Gung Memorial Hospital(Chang Gung Memorial Hospital)	This research was funded by Chang Gung Memorial Hospital, grant number CMRPG8F1791 and CMRPG8J1351.		81	0	0	0	4	MDPI	BASEL	ST ALBAN-ANLAGE 66, CH-4052 BASEL, SWITZERLAND		1422-0067		INT J MOL SCI	Int. J. Mol. Sci.	SEP	2021	22	17
J	Koohsari, SA; Absalan, A; Azadi, D				Koohsari, Samira Ahmadvand; Absalan, Abdorrahim; Azadi, Davood			Human umbilical cord mesenchymal stem cell-derived extracellular vesicles attenuate experimental autoimmune encephalomyelitis via regulating pro and anti-inflammatory cytokines	SCIENTIFIC REPORTS			English	Article							STROMAL CELLS; EXOSOMES; THERAPY; INJURY	The therapeutic effects of mesenchymal stem cells-extracellular vesicles have been proved in many inflammatory animal models. In the current study, we aimed to investigate the effect of extracellular vesicles (EVs) derived from human umbilical cord-MSC (hUCSC-EV) on the clinical score and inflammatory/anti-inflammatory cytokines on the EAE mouse model. After induction of EAE in C57Bl/6 mice, they…	[Koohsari, Samira Ahmadvand] Islamic Azad Univ, Dept Biol, Marvdasht Branch, Marvdasht, Iran; [Absalan, Abdorrahim; Azadi, Davood] Khomein Univ Med Sci, Dept Med Lab Sci, Ghods Ave, Khomein 3881858573, Markazi Provinc, Iran	Islamic Azad University	Absalan, A (通讯作者)，Khomein Univ Med Sci, Dept Med Lab Sci, Ghods Ave, Khomein 3881858573, Markazi Provinc, Iran.	a.r.absalan@gmail.com							39	0	0	1	3	NATURE PORTFOLIO	BERLIN	HEIDELBERGER PLATZ 3, BERLIN, 14197, GERMANY	2045-2322			SCI REP-UK	Sci Rep	JUN 2	2021	11	1
J	Zeng, JK; Gu, CJ; Sun, YQ; Chen, XS				Zeng, Junkai; Gu, Changjiang; Sun, Yanqing; Chen, Xiongsheng			Engineering of M2 Macrophages-Derived Exosomes via Click Chemistry for Spinal Cord Injury Repair	ADVANCED HEALTHCARE MATERIALS			English	Article; Early Access						click chemistry; exosomes; IKVAV; M2 macrophages; spinal cord injuries	STEM-CELLS; RECOVERY; THERAPEUTICS; PROGRESSION	Spinal cord injury (SCI) is one of the most common causes of death and disability. The effective modulation of complicated microenvironment, regeneration of injured spinal cord tissue, and the functional recovery after SCI are still clinical challenges. Recently, macrophages-derived exosomes have shown great potential for various diseases due to their inflammation-targeting property. However, fur…	[Zeng, Junkai; Gu, Changjiang; Chen, Xiongsheng] Second Mil Med Univ, Naval Med Univ, Changzheng Hosp, Spine Ctr,Dept Orthopaed, Shanghai 200003, Peoples R China; [Sun, Yanqing; Chen, Xiongsheng] Shanghai Jiao Tong Univ, Shanghai Gen Hosp, Dept Orthopaed, Sch Med, Shanghai 200080, Peoples R China	Naval Medical University; Shanghai Jiao Tong University	Chen, XS (通讯作者)，Second Mil Med Univ, Naval Med Univ, Changzheng Hosp, Spine Ctr,Dept Orthopaed, Shanghai 200003, Peoples R China.;Sun, YQ; Chen, XS (通讯作者)，Shanghai Jiao Tong Univ, Shanghai Gen Hosp, Dept Orthopaed, Sch Med, Shanghai 200080, Peoples R China.	77903393@qq.com; cxspine@smmu.edu.cn			National Natural Science Foundation of China [81873764, 82172472]	National Natural Science Foundation of China(National Natural Science Foundation of China (NSFC))	Acknowledgements J.Z. and C.G. contributed equally to this work. The authors gratefully acknowledge the financial support from the National Natural Science Foundation of China (81873764 and 82172472).		49	0	0	7	7	WILEY	HOBOKEN	111 RIVER ST, HOBOKEN 07030-5774, NJ USA	2192-2640	2192-2659		ADV HEALTHC MATER	Adv. Healthc. Mater.
J	Huang, JH; Yin, XM; Xu, Y; Xu, CC; Lin, X; Ye, FB; Cao, Y; Lin, FY				Huang, Jiang-Hu; Yin, Xiao-Ming; Xu, Yang; Xu, Chun-Cai; Lin, Xi; Ye, Fu-Biao; Cao, Yong; Lin, Fei-Yue			Systemic Administration of Exosomes Released from Mesenchymal Stromal Cells Attenuates Apoptosis, Inflammation, and Promotes Angiogenesis after Spinal Cord Injury in Rats	JOURNAL OF NEUROTRAUMA			English	Article						apoptosis; exosome; inflammation; mesenchymal stem cells (MSCs); spinal cord injury	IMPROVES FUNCTIONAL RECOVERY; STEM-CELLS; BONE-MARROW; NEUROVASCULAR PLASTICITY; REGENERATIVE MEDICINE; ADIPOSE-TISSUE; TRANSPLANTATION; MODEL; MICROVESICLES; BIOGENESIS	Spinal cord injury (SCI) is one of the most common devastating injuries, which causes permanent disabilities such as paralysis and loss of movement or sensation. The precise pathogenic mechanisms of the disease remain unclear, and, as of yet, there is no effective cure. Mesenchymal stem cells (MSCs) show promise as an effective therapy in the experimental models of SCI. MSCs secrete various facto…	[Huang, Jiang-Hu; Yin, Xiao-Ming; Xu, Yang; Xu, Chun-Cai; Lin, Xi; Ye, Fu-Biao; Lin, Fei-Yue] Fujian Med Univ, Fujian Prov Hosp, Dept Orthoped, 134 East St, Fuzhou 350001, Fujian, Peoples R China; [Cao, Yong] Cent S Univ, Xiangya Hosp, Dept Spine Surg, Xiangya Rd 87, Changsha 410008, Hunan, Peoples R China	Fujian Medical University; Fujian Provincial Hospital; Central South University	Lin, FY (通讯作者)，Fujian Med Univ, Fujian Prov Hosp, Dept Orthoped, 134 East St, Fuzhou 350001, Fujian, Peoples R China.;Cao, Y (通讯作者)，Cent S Univ, Xiangya Hosp, Dept Spine Surg, Xiangya Rd 87, Changsha 410008, Hunan, Peoples R China.	caoyong1912@163.com; feiyuelinsl@sina.com		cao, yong/0000-0002-9618-4734	Health and Family Planning Commission Research Fund of Fujian Province [2014-1-3]; Young and middle-aged Health and Family Planning Commission of Fujian province Talent Training Project [2015-ZQN-JC-2]; Foundation of Natural and Science of Fujian Province, China [2017J01243, 2017J05119]; Fujian Medical University [2016QH102]	Health and Family Planning Commission Research Fund of Fujian Province; Young and middle-aged Health and Family Planning Commission of Fujian province Talent Training Project; Foundation of Natural and Science of Fujian Province, China; Fujian Medical University	This work is supported by the Health and Family Planning Commission Research Fund of Fujian Province For Youth Scholars (no. 2014-1-3), the Young and middle-aged Health and Family Planning Commission of Fujian province Talent Training Project (no. 2015-ZQN-JC-2), the Foundation of Natural and Science of Fujian Province, China (no. 2017J01243), the Foundation of Natural and Science of Fujian Provi…		44	168	183	9	82	MARY ANN LIEBERT, INC	NEW ROCHELLE	140 HUGUENOT STREET, 3RD FL, NEW ROCHELLE, NY 10801 USA	0897-7151	1557-9042		J NEUROTRAUM	J. Neurotrauma	DEC 15	2017	34	24
J	Eid, SA; Savelieff, MG; Eid, AA; Feldman, EL				Eid, Stephanie A.; Savelieff, Masha G.; Eid, Assaad A.; Feldman, Eva L.			Nox, Nox, Are You There? The Role of NADPH Oxidases in the Peripheral Nervous System	ANTIOXIDANTS & REDOX SIGNALING			English	Article						NADPH oxidases (Nox); neuron; neuropathy; peripheral nervous system (PNS); reactive oxygen species; Schwann cells	INDUCED OXIDATIVE STRESS; SPINAL-CORD-INJURY; NF-KAPPA-B; NEUROPATHIC PAIN; SCHWANN-CELLS; HYDROGEN-PEROXIDE; SENSORY NEURONS; CYCLOOXYGENASE-2 EXPRESSION; ENDOTHELIAL MICROPARTICLES; EXTRACELLULAR VESICLES	Significance: Reactive oxygen species (ROS) contribute to multiple aspects of peripheral nervous system (PNS) biology ranging from physiological processes (e.g., axonal outgrowth and regeneration) to pathophysiology (e.g., nerve degeneration). Although ROS are derived from multiple sources, NADPH oxidase (Nox) family members are dedicated to ROS generation. Noxs are expressed in the PNS, and thei…	[Eid, Stephanie A.; Feldman, Eva L.] Univ Michigan, Sch Med, Dept Neurol, 5328 AATBSRB,109 Zina Pitcher Pl, Ann Arbor, MI 48109 USA; [Eid, Stephanie A.; Savelieff, Masha G.; Feldman, Eva L.] Univ Michigan, Dept Neurol, Neuro Network Emerging Therapies, Ann Arbor, MI USA; [Eid, Assaad A.] Amer Univ Beirut, Dept Anat Cell Biol & Physiol Sci, Fac Med, Beirut, Lebanon; [Eid, Assaad A.] Amer Univ Beir…	University of Michigan System; University of Michigan; University of Michigan System; University of Michigan; American University of Beirut; American University of Beirut	Eid, SA (通讯作者)，Univ Michigan, Sch Med, Dept Neurol, 5328 AATBSRB,109 Zina Pitcher Pl, Ann Arbor, MI 48109 USA.	steid@med.umich.edu		Eid, Assaad/0000-0002-3603-0960	National Institutes of Health [R24 DK082841, R21NS102924]; Novo Nordisk Foundation [NNF14OC0011633]; Nathan and Rose Milstein Research Fund; Sinai Medical Staff Foundation Neuroscience Scholar Fund; NeuroNetwork for Emerging Therapies; A. Alfred Taubman Medical Research Institute	National Institutes of Health(United States Department of Health & Human ServicesNational Institutes of Health (NIH) - USA); Novo Nordisk Foundation(Novo Nordisk FoundationNovocure Limited); Nathan and Rose Milstein Research Fund; Sinai Medical Staff Foundation Neuroscience Scholar Fund; NeuroNetwork for Emerging Therapies; A. Alfred Taubman Medical Research Institute	Funding support is provided by the National Institutes of Health (R24 DK082841 and R21NS102924 to E.L.F.); Novo Nordisk Foundation (NNF14OC0011633 to E.L.F.); Nathan and Rose Milstein Research Fund to S.A.E.; Sinai Medical Staff Foundation Neuroscience Scholar Fund to E.L.F.; NeuroNetwork for Emerging Therapies and the A. Alfred Taubman Medical Research Institute to S.A.E. and E.L.F.		154	5	5	1	8	MARY ANN LIEBERT, INC	NEW ROCHELLE	140 HUGUENOT STREET, 3RD FL, NEW ROCHELLE, NY 10801 USA	1523-0864	1557-7716		ANTIOXID REDOX SIGN	Antioxid. Redox Signal.	SEP 1	2022	37	7-9
J	Hu, HX; Zhang, H; Bu, ZH; Liu, ZT; Lv, F; Pan, MM; Huang, X; Cheng, LM				Hu, Hongxing; Zhang, Hang; Bu, Ziheng; Liu, Zhongtang; Lv, Fang; Pan, Mingmang; Huang, Xuan; Cheng, Liming			Small Extracellular Vesicles Released from Bioglass/Hydrogel Scaffold Promote Vascularized Bone Regeneration by Transferring miR-23a-3p	INTERNATIONAL JOURNAL OF NANOMEDICINE			English	Article						small extracellular vesicles; bone regeneration; angiogenesis; miR-23a-3p; bioglass scaffolds	MESENCHYMAL STROMAL CELLS; SPINAL-CORD-INJURY; IN-VITRO; EXOSOMES; ANGIOGENESIS; OSTEOGENESIS	Background: The treatment of critical-size bone defect is a great difficulty in orthopedics. Osteogenesis and angiogenesis are critical issue during the process of bone repair and remodeling. Mesenchymal stem cells (MSCs)-derived exosomes have the same therapeutic effect to MSCs-based therapies. The effect of human umbilical cord MSCs-derived sEVs (hUC-MSCs-sEVs) on vascularized bone regeneration…	[Hu, Hongxing; Cheng, Liming] Tongji Univ, Tongji Hosp, Sch Med, Dept Orthoped, Shanghai, Peoples R China; [Zhang, Hang] Shanghai Jiao Tong Univ, Sch Mech Engn, Shanghai, Peoples R China; [Bu, Ziheng; Liu, Zhongtang; Huang, Xuan] Second Mil Med Univ, Changhai Hosp, Dept Orthoped, Shanghai, Peoples R China; [Lv, Fang] East China Normal Univ, Inst Biomed Sci, Shanghai Key Lab Regulatory Biol, Shang…	Tongji University; Shanghai Jiao Tong University; Naval Medical University; East China Normal University; East China Normal University; Naval Medical University; Tongji University	Huang, X (通讯作者)，Second Mil Med Univ, Changhai Hosp, Dept Orthoped, 168 Changhai Rd, Shanghai, Peoples R China.;Cheng, LM (通讯作者)，Tongji Univ, Tongji Hosp, Sch Med, Dept Orthoped, 389 Xincun Rd, Shanghai, Peoples R China.	11791709@qq.com; limingcheng@tongji.edu.cn							54	0	0	15	15	DOVE MEDICAL PRESS LTD	ALBANY	PO BOX 300-008, ALBANY, AUCKLAND 0752, NEW ZEALAND	1178-2013			INT J NANOMED	Int. J. Nanomed.		2022	17
J	Harrison, EB; Hochfelder, CG; Lamberty, BG; Meays, BM; Morsey, BM; Kelso, ML; Fox, HS; Yelamanchili, SV				Harrison, Emily B.; Hochfelder, Colleen G.; Lamberty, Benjamin G.; Meays, Brittney M.; Morsey, Brenda M.; Kelso, Matthew L.; Fox, Howard S.; Yelamanchili, Sowmya V.			Traumatic brain injury increases levels of miR-21 in extracellular vesicles: implications for neuroinflammation	FEBS OPEN BIO			English	Article						controlled cortical impact; exosomes; microglia; microRNA; neuroinflammation; secondary injury	SPINAL-CORD-INJURY; MICRORNA EXPRESSION; IMMUNE-RESPONSES; INFLAMMATORY RESPONSE; MESSENGER-RNAS; UP-REGULATION; CELL-DEATH; RECEPTOR 7; RATS; NEURONS	Traumatic brain injury (TBI) is an important health concern and effective treatment strategies remain elusive. Understanding the complex multicellular response to TBI may provide new avenues for intervention. In the context of TBI, cell-cell communication is critical. One relatively unexplored form of cell-cell communication in TBI is extracellular vesicles (EVs). These membrane-bound vesicles ca…	[Harrison, Emily B.; Hochfelder, Colleen G.; Lamberty, Benjamin G.; Meays, Brittney M.; Morsey, Brenda M.; Fox, Howard S.; Yelamanchili, Sowmya V.] Univ Nebraska Med Ctr, Dept Pharmacol & Expt Neurosci, 985800 Nebraska Med Ctr, Omaha, NE 68198 USA; [Kelso, Matthew L.] Univ Nebraska Med Ctr, Dept Cellular & Integrat Physiol, Omaha, NE USA; [Hochfelder, Colleen G.] Albert Einstein Coll Med, 1300 Mo…	University of Nebraska System; University of Nebraska Medical Center; University of Nebraska System; University of Nebraska Medical Center; Yeshiva University; Albert Einstein College of Medicine	Yelamanchili, SV (通讯作者)，Univ Nebraska Med Ctr, Dept Pharmacol & Expt Neurosci, 985800 Nebraska Med Ctr, Omaha, NE 68198 USA.	syelamanchili@unmc.edu	Harrison, Emily B./AAW-1826-2021	Harrison, Emily B./0000-0002-6934-3875; Hochfelder, Colleen/0000-0002-0243-3833	Nebraska Research Initiative Grant	Nebraska Research Initiative Grant	This work was supported by a Nebraska Research Initiative Grant.		60	98	102	1	18	WILEY	HOBOKEN	111 RIVER ST, HOBOKEN 07030-5774, NJ USA	2211-5463			FEBS OPEN BIO	FEBS Open Bio	AUG	2016	6	8
J	Wang, Y; Han, TY; Guo, RC; Song, PW; Liu, YL; Wu, ZM; Ai, JC; Shen, CL				Wang, Ying; Han, Tianyu; Guo, Ruocheng; Song, Peiwen; Liu, Yunlei; Wu, Zuomeng; Ai, Jichao; Shen, Cailiang			Micro-RNA let-7a-5p Derived From Mesenchymal Stem Cell-Derived Extracellular Vesicles Promotes the Regrowth of Neurons in Spinal-Cord-Injured Rats by Targeting the HMGA2/SMAD2 Axis	FRONTIERS IN MOLECULAR NEUROSCIENCE			English	Article						spinal cord injury (SCI); mesenchymal stem cells (MeSH ID D059630); extracellular vesicles (EVs); neural stem cells; SMAD 2	HMGA2 PROMOTES; EXPRESSION; MARROW; TGF-BETA-1; BRAIN; NEUROGLIOGENESIS; TRANSPLANTATION; PROLIFERATION; ASTROCYTES; MIGRATION	Spinal cord injury (SCI) often causes neuronal and axonal damage, resulting in permanent neurological impairments. Mesenchymal stem cells (MSCs) and extracellular vesicles (EVs) are promising treatments for SCI. However, the underlying mechanisms remain unclear. Herein, we demonstrated that EVs from bone marrow-derived MSCs promoted the differentiation of neural stem cells (NSCs) into the neurons…	[Wang, Ying; Liu, Yunlei; Ai, Jichao] Anhui Med Univ, Dept Med Imaging, Affiliated Hosp 1, Hefei, Peoples R China; [Han, Tianyu; Guo, Ruocheng; Song, Peiwen; Wu, Zuomeng; Shen, Cailiang] Anhui Med Univ, Affiliated Hosp 1, Dept Orthoped Spinal Surg, Hefei, Peoples R China; [Liu, Yunlei] 2 Peoples Hosp Fuyang, Dept Clin Lab, Fuyang, Peoples R China; [Ai, Jichao] 2 Peoples Hosp Fuyang, Dept Orthoped…	Anhui Medical University; Anhui Medical University	Shen, CL (通讯作者)，Anhui Med Univ, Affiliated Hosp 1, Dept Orthoped Spinal Surg, Hefei, Peoples R China.	shenclspine@163.com							63	3	3	6	8	FRONTIERS MEDIA SA	LAUSANNE	AVENUE DU TRIBUNAL FEDERAL 34, LAUSANNE, CH-1015, SWITZERLAND	1662-5099			FRONT MOL NEUROSCI	Front. Molec. Neurosci.	MAR 25	2022	15
J	Fan, L; Liu, C; Chen, XX; Zheng, L; Zou, Y; Wen, HQ; Guan, PF; Lu, F; Luo, YA; Tan, GX; Yu, P; Chen, DF; Deng, CL; Sun, YJ; Zhou, L; Ning, CY				Fan, Lei; Liu, Can; Chen, Xiuxing; Zheng, Lei; Zou, Yan; Wen, Huiquan; Guan, Pengfei; Lu, Fang; Luo, Yian; Tan, Guoxin; Yu, Peng; Chen, Dafu; Deng, Chunlin; Sun, Yongjian; Zhou, Lei; Ning, Chengyun			Exosomes-Loaded Electroconductive Hydrogel Synergistically Promotes Tissue Repair after Spinal Cord Injury via Immunoregulation and Enhancement of Myelinated Axon Growth	ADVANCED SCIENCE			English	Article						anti-inflammation; axonal regeneration; BMSC-derived exosomes; electroconductive hydrogels; spinal cord injury		Electroconductive hydrogels are very attractive candidates for accelerated spinal cord injury (SCI) repair because they match the electrical and mechanical properties of neural tissue. However, electroconductive hydrogel implantation can potentially aggravate inflammation, and hinder its repair efficacy. Bone marrow stem cell-derived exosomes (BMSC-exosomes) have shown immunomodulatory and tissue…	[Fan, Lei; Yu, Peng; Deng, Chunlin; Ning, Chengyun] South China Univ Technol, Sch Mat Sci & Engn, 381 Wushan Rd, Guangzhou 510641, Peoples R China; [Fan, Lei; Yu, Peng; Deng, Chunlin; Ning, Chengyun] South China Univ Technol, Natl Engn Res Ctr Tissue Restorat & Reconstruct, 381 Wushan Rd, Guangzhou 510641, Peoples R China; [Liu, Can] Zhejiang Univ, Sch Med, Affiliated Hosp 1, Dept Orthoped Surg, …	South China University of Technology; South China University of Technology; Zhejiang University; Sun Yat Sen University; Southern Medical University - China; Sun Yat Sen University; Southern Medical University - China; Beijing University of Chinese Medicine; Guangdong University of Technology; Guangzhou Medical University	Ning, CY (通讯作者)，South China Univ Technol, Sch Mat Sci & Engn, 381 Wushan Rd, Guangzhou 510641, Peoples R China.;Ning, CY (通讯作者)，South China Univ Technol, Natl Engn Res Ctr Tissue Restorat & Reconstruct, 381 Wushan Rd, Guangzhou 510641, Peoples R China.;Sun, YJ (通讯作者)，Southern Med Univ, Affiliated Hosp 3, Ctr Orthoped Surg, Dept Pediat Orthoped, 183 Zhorigshan Ave West, Guangzhou 510515, Peoples R…	nysysyj@163.com; zhoul@gzhmu.edu.cn; imcyning@scut.edu.cn	Lu, Fang/HGD-9046-2022; Guan, Peng/GWM-9170-2022; Zhou, Lei/AAK-1192-2021	Zhou, Lei/0000-0001-8056-9464	National Key R&D Program of China [2018YFC1105304, 2018YFC1105301]; National Natural Science Foundation of China [51932002, 51903087, 51772105, 51772106, 31771080]; Natural Science Foundation of Guangdong Province [2020A1515011369]	National Key R&D Program of China; National Natural Science Foundation of China(National Natural Science Foundation of China (NSFC)); Natural Science Foundation of Guangdong Province(National Natural Science Foundation of Guangdong Province)	This work was supported by the National Key R&D Program of China (Nos. 2018YFC1105304 and 2018YFC1105301), the National Natural Science Foundation of China (Nos. 51932002, 51903087, 51772105, 51772106, and 31771080), and the Natural Science Foundation of Guangdong Province (No. 2020A1515011369).		60	28	28	52	150	WILEY	HOBOKEN	111 RIVER ST, HOBOKEN 07030-5774, NJ USA		2198-3844		ADV SCI	Adv. Sci.	MAY	2022	9	13
J	Zhou, Z; Li, C; Bao, TY; Zhao, X; Xiong, W; Luo, CY; Yin, GY; Fan, J				Zhou, Zheng; Li, Cong; Bao, Tianyi; Zhao, Xuan; Xiong, Wu; Luo, Chunyang; Yin, Guoyong; Fan, Jin			Exosome-Shuttled miR-672-5p from Anti-Inflammatory Microglia Repair Traumatic Spinal Cord Injury by Inhibiting AIM2/ASC/Caspase-1 Signaling Pathway Mediated Neuronal Pyroptosis	JOURNAL OF NEUROTRAUMA			English	Article						anti-inflammatory microglia; exosomes; micro RNA; neuronal pyroptosis; traumatic spinal cord injury	MACROPHAGE; ACTIVATION; DELIVERY; BRAIN; REGENERATION; INFLAMMATION; BIOGENESIS; PLASTICITY; MICRORNAS; MONOCYTE	Traumatic spinal cord injury (TSCI) is a devastating traumatic disease of the central nervous system, which leads to refractory loss of motor and sensory function. So far, there is no effective treatment for TSCI. Recently, however, nano-sized exosomes from various spinal cord cells have shown great prospects in the treatment of various diseases, including TSCI. Microglia are one of the component…	[Zhou, Zheng; Luo, Chunyang] Nanjing Med Univ, Dept Emergency Med, Affiliated Hosp 1, Nanjing, Peoples R China; [Li, Cong; Bao, Tianyi; Zhao, Xuan; Xiong, Wu; Yin, Guoyong; Fan, Jin] Nanjing Med Univ, Dept Orthoped, Affiliated Hosp 1, Nanjing, Peoples R China; [Luo, Chunyang; Yin, Guoyong; Fan, Jin] Nanjing Med Univ, Dept Orthoped, Affiliated Hosp 1, 300 Guangzhou Rd, Nanjing 210029, Jiangsu, Peo…	Nanjing Medical University; Nanjing Medical University; Nanjing Medical University	Luo, CY; Yin, GY; Fan, J (通讯作者)，Nanjing Med Univ, Dept Orthoped, Affiliated Hosp 1, 300 Guangzhou Rd, Nanjing 210029, Jiangsu, Peoples R China.	chunyang_luo@163.com; guoyong_yin@sina.com; fanjin@njmu.edu.cn							71	8	8	8	14	MARY ANN LIEBERT, INC	NEW ROCHELLE	140 HUGUENOT STREET, 3RD FL, NEW ROCHELLE, NY 10801 USA	0897-7151	1557-9042		J NEUROTRAUM	J. Neurotrauma	AUG 1	2022	39	15-16
J	Liu, J; Lin, MX; Qiao, F; Zhang, CH				Liu, Jian; Lin, Mingxia; Qiao, Feng; Zhang, Chenghua			Exosomes Derived from lncRNA TCTN2-Modified Mesenchymal Stem Cells Improve Spinal Cord Injury by miR-329-3p/IGF1R Axis	JOURNAL OF MOLECULAR NEUROSCIENCE			English	Article						Spinal cord injury; TCTN2; miR-329-3p; IGF1R; MSCs; Exosomes	THERAPY; REGENERATION; REPAIR	Mesenchymal stem cells (MSCs)-derived exosomes play significant roles in alleviating spinal cord injury (SCI). Previous study showed that long non-coding RNA tectonic family member 2 (TCTN2) was able to relieve SCI. Herein, whether TCTN2 exerted its roles in functional recovery after SCI via exosomes derived from MSCs was explored. The SCI model was established in rats, and the neurological funct…	[Liu, Jian; Lin, Mingxia] Hainan Gen Hosp, Dept Spine Surg, Haikou, Hainan, Peoples R China; [Liu, Jian] Jinan Univ, Guangzhou, Peoples R China; [Qiao, Feng] Fifth People Hosp Hainan Prov, Dept Lab, 49 Longkun South Rd, Haikou 570206, Hainan, Peoples R China; [Zhang, Chenghua] Jilin Canc Hosp, Dept Endoscopy, Changchun, Jilin, Peoples R China	Jinan University	Qiao, F (通讯作者)，Fifth People Hosp Hainan Prov, Dept Lab, 49 Longkun South Rd, Haikou 570206, Hainan, Peoples R China.	hnq570206@163.com							47	9	10	3	10	SPRINGERNATURE	LONDON	CAMPUS, 4 CRINAN ST, LONDON, N1 9XW, ENGLAND	0895-8696	1559-1166		J MOL NEUROSCI	J. Mol. Neurosci.	MAR	2022	72	3
J	Hu, XY; Liu, Z; Zhou, XR; Jin, Q; Xu, WR; Zhai, X; Fu, Q; Qian, H				Hu, Xinyuan; Liu, Zhong; Zhou, Xinru; Jin, Qian; Xu, Wenrong; Zhai, Xiao; Fu, Qiang; Qian, Hui			Small extracellular vesicles derived from mesenchymal stem cell facilitate functional recovery in spinal cord injury by activating neural stem cells via the ERK1/2 pathway	FRONTIERS IN CELLULAR NEUROSCIENCE			English	Article						small extracellular vesicles; spinal cord injury; anti-inflammation; neurogenesis; neural stem cells; ERK1; 2 pathway	DIFFERENTIATION; NEURONS; MODEL	Spinal cord injury (SCI) causes severe neurological dysfunction leading to a devastating disease of the central nervous system that is associated with high rates of disability and mortality. Small extracellular vesicles (sEVs) derived from human umbilical cord mesenchymal stem cells (hucMSC-sEVs) have been explored as a promising strategy for treating SCI. In this study, we investigated the thera…	[Hu, Xinyuan; Zhou, Xinru; Jin, Qian; Xu, Wenrong; Qian, Hui] Jiangsu Univ, Sch Med, Key Lab Lab Med Jiangsu Prov, Zhenjiang, Peoples R China; [Hu, Xinyuan] Qingdao Municipal Hosp, Dept Clin Lab, Qingdao, Peoples R China; [Liu, Zhong; Fu, Qiang] Shanghai Jiao Tong Univ, Shanghai Gen Hosp, Dept Orthoped, Sch Med, Shanghai, Peoples R China; [Zhou, Xinru] Naval Med Univ, Changhai Hosp, Dept Lab Diag…	Jiangsu University; Qingdao Municipal Hospital; Shanghai Jiao Tong University; Naval Medical University; Naval Medical University	Qian, H (通讯作者)，Jiangsu Univ, Sch Med, Key Lab Lab Med Jiangsu Prov, Zhenjiang, Peoples R China.;Fu, Q (通讯作者)，Shanghai Jiao Tong Univ, Shanghai Gen Hosp, Dept Orthoped, Sch Med, Shanghai, Peoples R China.;Zhai, X (通讯作者)，Naval Med Univ, Changhai Hosp, Dept Orthoped, Shanghai, Peoples R China.;Qian, H (通讯作者)，Shanghai Key Lab Embryo & Reprod Engn, NHC Key Lab Med Embryogenesis & Dev Mol Biol, Shangha…	zhaixiao@smmu.edu.cn; johson.f@163.com; lstmmmlst@163.com			National Natural Science Foundation of China; Zhenjiang Key Laboratory of High Technology Research on Exosomes Foundation and Transformation Application [81971154]; Priority Academic Program Development of Jiangsu Higher Education Institutions [SS2018003]	National Natural Science Foundation of China(National Natural Science Foundation of China (NSFC)); Zhenjiang Key Laboratory of High Technology Research on Exosomes Foundation and Transformation Application; Priority Academic Program Development of Jiangsu Higher Education Institutions	This work was supported by the National Natural Science Foundation of China (Grant No. 81971154), the Zhenjiang Key Laboratory of High Technology Research on Exosomes Foundation and Transformation Application (Grant SS2018003), and the Priority Academic Program Development of Jiangsu Higher Education Institutions.		33	0	0	3	6	FRONTIERS MEDIA SA	LAUSANNE	AVENUE DU TRIBUNAL FEDERAL 34, LAUSANNE, CH-1015, SWITZERLAND		1662-5102		FRONT CELL NEUROSCI	Front. Cell. Neurosci.	AUG 29	2022	16
J	Wang, H; Chen, FS; Zhang, ZL; Zhou, HX; Ma, H; Li, XQ				Wang, He; Chen, Feng-Shou; Zhang, Zai-Li; Zhou, Hong-Xu; Ma, Hong; Li, Xiao-Qian			MiR-126-3p-Enriched Extracellular Vesicles from Hypoxia-Preconditioned VSC 4.1 Neurons Attenuate Ischaemia-Reperfusion-Induced Pain Hypersensitivity by Regulating the PIK3R2-Mediated Pathway	MOLECULAR NEUROBIOLOGY			English	Article						Extracellular vesicles; Hypoxia-preconditioned; Ischaemia-reperfusion injury; microRNAs; Pain hypersensitivity	SPINAL-CORD-INJURY; NEUROPATHIC PAIN; EXOSOMES; BARRIER; INFLAMMATION; REPAIR; CELLS; MODEL	Recent evidence suggests that hypoxia preconditioning can alter the microRNA (miRNA) profile of extracellular vesicles (EVs) and has better neuroprotective effects when enriched miRs are delivered to recipients. However, the roles of exosomal miRNAs in regulating ischaemia-reperfusion (IR)-induced pain hypersensitivity are largely unknown. Thus, we isolated EVs from normoxia-conditioned neurons (…	[Wang, He; Chen, Feng-Shou; Zhang, Zai-Li; Zhou, Hong-Xu; Ma, Hong; Li, Xiao-Qian] China Med Univ, Affiliated Hosp 1, Dept Anesthesiol, Shenyang 110001, Liaoning, Peoples R China	China Medical University	Li, XQ (通讯作者)，China Med Univ, Affiliated Hosp 1, Dept Anesthesiol, Shenyang 110001, Liaoning, Peoples R China.	wanghe1977@126.com; haoxiu19881988@126.com; zhangzaili333@sina.com; leon1988.zhou@163.com; mahong5466@yahoo.com; shirley037305@hotmail.com		Li, Xiao-Qian/0000-0001-6676-735X; Chen, Fengshou/0000-0002-0338-2142	National Natural Science Foundation of China [81601053, 81771342]; Scientific Research Fund of Liaoning Provincial Education Department [LK201636]	National Natural Science Foundation of China(National Natural Science Foundation of China (NSFC)); Scientific Research Fund of Liaoning Provincial Education Department	This work was supported by the National Natural Science Foundation of China (no. 81601053 and 81771342) and the Scientific Research Fund of Liaoning Provincial Education Department (no. LK201636).		40	14	14	2	10	SPRINGER	NEW YORK	ONE NEW YORK PLAZA, SUITE 4600, NEW YORK, NY, UNITED STATES	0893-7648	1559-1182		MOL NEUROBIOL	Mol. Neurobiol.	FEB	2021	58	2
J	Tu, YK; Hsueh, YH				Tu, Yuan-Kun; Hsueh, Yu-Huan			Extracellular vesicles isolated from human olfactory ensheathing cells enhance the viability of neural progenitor cells	NEUROLOGICAL RESEARCH			English	Article						Extracellular vesicle; exosome; olfactory ensheathing cell; neural progenitor cell; proliferation; cytotoxicity; neurogenesis	SPINAL-CORD-INJURY; AXONAL REGENERATION; FUNCTIONAL RECOVERY; IN-VITRO; TRANSPLANTATION; EXPRESSION; PROMOTE; REMYELINATION; ANGIOGENESIS; APOPTOSIS	Objective Acquired neurological diseases such as severe traumatic brain or spinal cord injury (SCI) cause irreversible disability. Olfactory ensheathing cell (OEC) transplantation has been trialed as a promising SCI treatment. Extracellular vesicles (EVs), which regulate cell-cell interactions, have recently garnered extensive research interests and emerged as a non-cell-based therapy in neurolog…	[Tu, Yuan-Kun; Hsueh, Yu-Huan] I Shou Univ, E Da Hosp, Dept Orthoped Surg, Kaohsiung 824, Taiwan	E-Da Hospital; I Shou University	Tu, YK (通讯作者)，I Shou Univ, E Da Hosp, Dept Orthoped Surg, Kaohsiung 824, Taiwan.	ed100130@edah.org.tw							64	7	8	0	11	TAYLOR & FRANCIS LTD	ABINGDON	2-4 PARK SQUARE, MILTON PARK, ABINGDON OR14 4RN, OXON, ENGLAND	0161-6412	1743-1328		NEUROL RES	Neurol. Res.	NOV 1	2020	42	11
J	Nie, HF; Jiang, ZS				Nie, Hongfei; Jiang, Zhensong			Bone mesenchymal stem cell-derived extracellular vesicles deliver microRNA-23b to alleviate spinal cord injury by targeting toll-like receptor TLR4 and inhibiting NF-kappa B pathway activation	BIOENGINEERED			English	Article						Spinal cord injury; bone mesenchymal stem cell; extracellular vesicles; miR-23b; tlr4/nf-kappa B; microglia	INFLAMMATORY RESPONSE; BRAIN-INJURY; RATS; MICROGLIA; PATHOPHYSIOLOGY; RNA	Bone mesenchymal stem cell-derived extracellular vesicles (BMSC-EVs) are known for recovery of injured tissues. We investigated the possible mechanism of BMSC-EVs in spinal cord injury (SCI). EVs were isolated from BMSCs and injected into SCI rats to evaluate the recovery of hindlimb motor function. The spinal cord tissue was stained after modeling to analyze spinal cord structure and inflammator…	[Nie, Hongfei] Sichuan Univ, Dept Pain Management, West China Hosp, Chengdu, Sichuan, Peoples R China; [Jiang, Zhensong] Shandong First Med Univ, Shandong Prov Hosp, Dept Spine Surg, 9677 Jingshi Rd, Jinan 250014, Shandong, Peoples R China	Sichuan University; Shandong First Medical University & Shandong Academy of Medical Sciences	Jiang, ZS (通讯作者)，Shandong First Med Univ, Shandong Prov Hosp, Dept Spine Surg, 9677 Jingshi Rd, Jinan 250014, Shandong, Peoples R China.	zhensj1122@163.com							65	15	15	7	10	TAYLOR & FRANCIS INC	PHILADELPHIA	530 WALNUT STREET, STE 850, PHILADELPHIA, PA 19106 USA	2165-5979	2165-5987		BIOENGINEERED	Bioengineered	JAN 1	2021	12	1
J	Yoshizaki, K; Nishida, H; Tabata, Y; Jo, J; Nakase, I; Akiyoshi, H				Yoshizaki, Karin; Nishida, Hidetaka; Tabata, Yasuhiko; Jo, Jun-ichiro; Nakase, Ikuhiko; Akiyoshi, Hideo			Controlled release of canine MSC-derived extracellular vesicles by cationized gelatin hydrogels	REGENERATIVE THERAPY			English	Article						Canine; Controlled release; Extracellular vesicle; Gelatin; Hydrogel; Mesenchymal stem cell	MARROW STROMAL CELLS; SPINAL-CORD-INJURY; CEREBROSPINAL-FLUID; TRANSPLANTATION; EXOSOMES	Introduction: Canine mesenchymal stem cell (MSC)-derived extracellular vesicles (EVs) have emerged as a promising form of regenerative therapy. Therapeutic application of EVs remains difficult due to the short half-life of EVs in vivo and their rapid clearance from the body. We have developed cationized gelatin hydrogels that prolong the retention of EVs to overcome this problem.Methods: Canine M…	[Yoshizaki, Karin; Nishida, Hidetaka; Akiyoshi, Hideo] Osaka Metropolitan Univ, Grad Sch Life & Vet Sci, Dept Vet Surg, 1-58 Rinku Oraikita, Izumisano, Osaka 5988531, Japan; [Tabata, Yasuhiko; Jo, Jun-ichiro] Kyoto Univ, Dept Regenerat Sci & Engn, Lab Biomat, Inst Life & Med Sci, Kyoto, Kyoto, Japan; [Jo, Jun-ichiro] Osaka Dent Univ, Dept Biomat, Hirakata, Osaka, Japan; [Nakase, Ikuhiko] Osaka Me…	Kyoto University; Osaka Metropolitan University	Nishida, H (通讯作者)，Osaka Metropolitan Univ, Grad Sch Life & Vet Sci, Dept Vet Surg, 1-58 Rinku Oraikita, Izumisano, Osaka 5988531, Japan.;Tabata, Y (通讯作者)，Kyoto Univ, Inst Life & Med Sci, Dept Regenerat Sci & Engn, Lab Biomat,Sakyo Ku, 53 Kawara Cho Shogoin, Kyoto 6068507, Japan.	hnishida@omu.ac.jp; yasuhiko@infront.kyoto-u.ac.jp		Akiyoshi, Hideo/0000-0002-5945-0300	JSPS KAKENHI; Uehara Memorial Foundation; [19K06405]; [22H02524]	JSPS KAKENHI(Ministry of Education, Culture, Sports, Science and Technology, Japan (MEXT)Japan Society for the Promotion of ScienceGrants-in-Aid for Scientific Research (KAKENHI)); Uehara Memorial Foundation(Uehara Memorial Foundation); ;	This work was supported by JSPS KAKENHI, with grant numbers 19K06405 and 22H02524, and The Uehara Memorial Foundation.		31	0	0	5	5	ELSEVIER	AMSTERDAM	RADARWEG 29, 1043 NX AMSTERDAM, NETHERLANDS	2352-3204			REGEN THER	Regen. Ther.	MAR	2023	22
J	Mohammed, I; Ijaz, S; Mokhtari, T; Gholaminejhad, M; Mahdavipour, M; Jameie, B; Akbari, M; Hassanzadeh, G				Mohammed, Ibrahim; Ijaz, Sahar; Mokhtari, Tahmineh; Gholaminejhad, Morteza; Mahdavipour, Marzieh; Jameie, Behnamedin; Akbari, Mohammad; Hassanzadeh, Gholamreza			Subventricular zone-derived extracellular vesicles promote functional recovery in rat model of spinal cord injury by inhibition of NLRP3 inflammasome complex formation	METABOLIC BRAIN DISEASE			English	Article						Sub-ventricular zone; Extracellular vesicle; Inflammasome; Spinal cord injury; Rat	STROMAL CELLS; STEM-CELLS; NEUROVASCULAR PLASTICITY; CURRENT STATE; BRAIN; TRANSPLANTATION; DELIVERY; MICROPARTICLES; ACTIVATION; PLATFORM	Spinal cord injury (SCI) is the destruction of spinal cord motor and sensory resulted from an attack on the spinal cord, which can cause significant physiological damage. The inflammasome is a multiprotein oligomer resulting in inflammation; the NLRP3 inflammasome composed of NLRP3, apoptosis-associated speck-like protein (ASC), procaspase-1, and cleavage of procaspase-1 into caspase-1 initiates …	[Mohammed, Ibrahim; Ijaz, Sahar; Gholaminejhad, Morteza; Mahdavipour, Marzieh; Akbari, Mohammad; Hassanzadeh, Gholamreza] Univ Tehran Med Sci, Sch Med, Dept Anat, Tehran, Iran; [Mokhtari, Tahmineh] Inst Psychol, CAS Key Lab Mental Hlth, Beijing, Peoples R China; [Mokhtari, Tahmineh] Univ Chinese Acad Sci, Dept Psychol, Beijing, Peoples R China; [Jameie, Behnamedin] Iran Univ Med Sci, Neurosci Res…	Tehran University of Medical Sciences; Chinese Academy of Sciences; University of Chinese Academy of Sciences, CAS; Iran University of Medical Sciences	Hassanzadeh, G (通讯作者)，Univ Tehran Med Sci, Sch Med, Dept Anat, Tehran, Iran.	hassanzadeh@tums.ac.ir	Gholaminejhad, Morteza/R-6774-2019; Mokhtari, Tahmineh/E-8308-2017	Gholaminejhad, Morteza/0000-0001-9265-0569; Mokhtari, Tahmineh/0000-0002-4126-7102; Mohammed, Ibrahim/0000-0002-4410-6507	Tehran University of Medical Sciences [97-01-103-37391]	Tehran University of Medical Sciences(Tehran University of Medical Sciences)	This study was funded by Tehran University of Medical Sciences (No. 97-01-103-37391).		71	21	22	2	5	SPRINGER/PLENUM PUBLISHERS	NEW YORK	233 SPRING ST, NEW YORK, NY 10013 USA	0885-7490	1573-7365		METAB BRAIN DIS	Metab. Brain Dis.	JUN	2020	35	5
J	Mi, SS; Chang, Z; Wang, X; Gao, JX; Liu, Y; Liu, WJ; He, WX; Qi, ZQ				Mi, Sisi; Chang, Zhuo; Wang, Xue; Gao, Jiaxin; Liu, Yu; Liu, Wenjia; He, Wangxiao; Qi, Zhongquan			Bioactive Spinal Cord Scaffold Releasing Neurotrophic Exosomes to Promote In Situ Centralis Neuroplasticity	ACS APPLIED MATERIALS & INTERFACES			English	Article						spinal cord injury; bioactive scaffold; exosome; neurotrophic; neuroplasticity	EXFOLIATED DECIDUOUS TEETH; NEURAL STEM-CELLS; LOCOMOTOR RECOVERY; INJURY; REGENERATION; SHEET; INFLAMMATION; STRATEGIES; BIOLOGY; TISSUES	Spinal cord injury (SCI), one of the most serious injuries of the central nervous system, causes physical functional dysfunction and even paralysis in millions of patients. As a matter of necessity, redressing the neuroleptic pathologic microenvironment to a neurotrophic microenvironment is essential in order to alleviate this dilemma and facilitate the recovery of the spinal cord. Herein, based …	[Mi, Sisi; Wang, Xue; Gao, Jiaxin; Liu, Yu; Qi, Zhongquan] Guangxi Univ, Med Coll, Nanning 530004, Guangxi, Peoples R China; [Mi, Sisi; Liu, Wenjia; He, Wangxiao] Xi An Jiao Tong Univ, Inst Stem Cell & Regenerat Med, Affiliated Hosp 2, Xian 710004, Peoples R China; [Chang, Zhuo] Xi An Jiao Tong Univ, Sch Aerosp Engn, Dept Engn Mech, Lab Multiscale Mech & Med Sci,SVL, Xian 710049, Peoples R China;…	Guangxi University; Xi'an Jiaotong University; Xi'an Jiaotong University; Xi'an Jiaotong University; Xi'an Jiaotong University	Qi, ZQ (通讯作者)，Guangxi Univ, Med Coll, Nanning 530004, Guangxi, Peoples R China.;He, WX (通讯作者)，Xi An Jiao Tong Univ, Inst Stem Cell & Regenerat Med, Affiliated Hosp 2, Xian 710004, Peoples R China.;He, WX (通讯作者)，Xi An Jiao Tong Univ, Dept Med Oncol, Affiliated Hosp 1, Xian 710061, Peoples R China.;He, WX (通讯作者)，Xi An Jiao Tong Univ, Dept Talent Highland, Affiliated Hosp 1, Xian 710061, Peoples R C…	hewangxiao5366@xjtu.edu.cn; yxyyz@gxu.edu.cn		Liu, Yu/0000-0002-8815-1895; He, Wangxiao/0000-0002-2054-6022	National Key Research and Development Program of China [2018YFA0108304]; National Natural Science Foundation of China [81971505]; Instrument Analysis Center of Xi?an Jiaotong University	National Key Research and Development Program of China; National Natural Science Foundation of China(National Natural Science Foundation of China (NSFC)); Instrument Analysis Center of Xi?an Jiaotong University	This work was supported by the National Key Research and Development Program of China (2018YFA0108304) and the National Natural Science Foundation of China (81971505) . We thank the Instrument Analysis Center of Xi'an Jiaotong University for their assistance with CLSM analysis.		65	0	0	4	4	AMER CHEMICAL SOC	WASHINGTON	1155 16TH ST, NW, WASHINGTON, DC 20036 USA	1944-8244	1944-8252		ACS APPL MATER INTER	ACS Appl. Mater. Interfaces	APR 5	2023	15	13
J	Zhao, LL; Jiang, XJ; Shi, J; Gao, SL; Zhu, YB; Gu, TX; Shi, EY				Zhao, Linlin; Jiang, Xiaojing; Shi, Jiang; Gao, Shilun; Zhu, Yubao; Gu, Tianxiang; Shi, Enyi			Exosomes derived from bone marrow mesenchymal stem cells overexpressing microRNA-25 protect spinal cords against transient ischemia	JOURNAL OF THORACIC AND CARDIOVASCULAR SURGERY			English	Article						spinal cord; ischemia; mesenchymal stem cells; exosome; microRNA	ATTENUATES NEUROLOGIC INJURY; STROMAL CELLS; INTRATHECAL INJECTION; FUNCTIONAL RECOVERY; MEDIATED TRANSFER; STROKE; EXPRESSION; IMPROVE; BRAIN; RNAS	Objective: We investigated the neuroprotection of exosomes derived from bone marrow mesenchymal stem cells overexpressing microRNA-25 on ischemic spinal cords. Methods: Cultured mesenchymal stem cells were transfected with lentivirus vectors containing pre-microRNA-25 or control vectors. Exosomes were isolated and harvested by centrifugation. Spinal cord ischemia was induced in rats by crossclamp…	[Zhao, Linlin; Shi, Jiang; Gao, Shilun; Zhu, Yubao; Gu, Tianxiang; Shi, Enyi] China Med Univ, Dept Cardiac Surg, Affiliated Hosp 1, Shenyang 110001, Liaoning, Peoples R China; [Jiang, Xiaojing] China Med Univ, Dept Anesthesiol, Affiliated Hosp 1, Shenyang, Liaoning, Peoples R China; [Zhao, Linlin] Peoples Hosp Liaoning Prov, Dept Cardiac Surg, Shenyang, Liaoning, Peoples R China	China Medical University; China Medical University	Shi, EY (通讯作者)，China Med Univ, Dept Cardiac Surg, Affiliated Hosp 1, Shenyang 110001, Liaoning, Peoples R China.	shienyi2002@hotmail.com	zhao, linlin/GXW-3255-2022		National Natural Science Foundation of China, Beijing, P. R. China [81471267]	National Natural Science Foundation of China, Beijing, P. R. China(National Natural Science Foundation of China (NSFC))	This work was supported by Grant No. 81471267 from the National Natural Science Foundation of China, Beijing, P. R. China.		35	52	55	4	36	MOSBY-ELSEVIER	NEW YORK	360 PARK AVENUE SOUTH, NEW YORK, NY 10010-1710 USA	0022-5223	1097-685X		J THORAC CARDIOV SUR	J. Thorac. Cardiovasc. Surg.	FEB	2019	157	2
J	Li, D; Zhang, P; Yao, XY; Li, HY; Shen, HT; Li, X; Wu, J; Lu, XC				Li, Dong; Zhang, Peng; Yao, Xiyang; Li, Haiying; Shen, Haitao; Li, Xiang; Wu, Jiang; Lu, Xiaocheng			Exosomes Derived From miR-133b-Modified Mesenchymal Stem Cells Promote Recovery After Spinal Cord Injury	FRONTIERS IN NEUROSCIENCE			English	Article						exosome; miR-133b; spinal cord injury; axon regeneration; MSCs	FUNCTIONAL RECOVERY; STROMAL CELLS; NEUROVASCULAR PLASTICITY; VASCULAR DISRUPTION; EXPRESSION; MIR-133B; RATS; ANGIOGENESIS; REGENERATION; APOPTOSIS	Dysregulation of microRNAs (miRNAs) has been found in injured spinal cords after spinal cord injury (SCI). Previous studies have shown that miR-133b plays an important role in the differentiation of neurons and the outgrowth of neurites. Recently, exosomes have been used as novel biological vehicles to transfer miRNAs locally or systemically, but little is known about the effect of the delivery o…	[Li, Dong] Lianyungang Hosp Tradit Chinese Med, Dept Neurosurg, Lianyungang, Peoples R China; [Zhang, Peng; Yao, Xiyang; Li, Haiying; Shen, Haitao; Li, Xiang; Wu, Jiang; Lu, Xiaocheng] Soochow Univ, Affiliated Hosp 1, Brain & Nerve Res Lab, Dept Neurosurg, Suzhou, Peoples R China	Soochow University - China	Wu, J; Lu, XC (通讯作者)，Soochow Univ, Affiliated Hosp 1, Brain & Nerve Res Lab, Dept Neurosurg, Suzhou, Peoples R China.	szjiangwu@163.com; xclu_suda@126.com		Wu, Jiang/0000-0002-8603-7642	National Natural Science Foundation of China [81601064]; [ZDRCA2016040]	National Natural Science Foundation of China(National Natural Science Foundation of China (NSFC));	This work was supported by the National Natural Science Foundation of China (No. 81601064) (XLu) and Jiangsu Provincial Medical Key Talent (No. ZDRCA2016040) (JW).		53	88	94	6	37	FRONTIERS MEDIA SA	LAUSANNE	AVENUE DU TRIBUNAL FEDERAL 34, LAUSANNE, CH-1015, SWITZERLAND	1662-453X			FRONT NEUROSCI-SWITZ	Front. Neurosci.	NOV 22	2018	12
J	Zhong, D; Cao, Y; Li, CJ; Li, M; Rong, ZJ; Jiang, LY; Guo, Z; Lu, HB; Hu, JZ				Zhong, Dong; Cao, Yong; Li, Cheng-Jun; Li, Miao; Rong, Zi-Jie; Jiang, Liyuan; Guo, Zhu; Lu, Hong-Bin; Hu, Jian-Zhong			Neural stem cell-derived exosomes facilitate spinal cord functional recovery after injury by promoting angiogenesis	EXPERIMENTAL BIOLOGY AND MEDICINE			English	Article						Spinal cord injury; exosomes; neural stem cell; angiogenesis; VEGF-A	VASCULAR DISRUPTION; RAT MODEL; GROWTH; VEGF; NEUROGENESIS; REGENERATION	Acute traumatic spinal cord injury is a devastating event without effective therapeutic approach. The feeble plasticity of spinal cord microvascular endothelial cells (SCMECs) after trauma is one of the major causes for the exacerbation of spinal cord injury. Therefore, improving the plasticity and regeneration of SCMECs is crucial to promote recovery after spinal cord injury. For the present stu…	[Zhong, Dong; Cao, Yong; Li, Cheng-Jun; Li, Miao; Rong, Zi-Jie; Jiang, Liyuan; Hu, Jian-Zhong] Cent South Univ, Xiangya Hosp, Dept Spine Surg, Changsha 40008, Peoples R China; [Zhong, Dong; Cao, Yong; Li, Cheng-Jun; Li, Miao; Rong, Zi-Jie; Jiang, Liyuan; Lu, Hong-Bin; Hu, Jian-Zhong] Key Lab Organ Injury Aging & Regenerat Med Hunan, Changsha 410008, Peoples R China; [Guo, Zhu] Qingdao Univ, Affil…	Qingdao University	Cao, Y; Hu, JZ (通讯作者)，Cent South Univ, Xiangya Hosp, Dept Spine Surg, Changsha 40008, Peoples R China.;Cao, Y; Lu, HB; Hu, JZ (通讯作者)，Key Lab Organ Injury Aging & Regenerat Med Hunan, Changsha 410008, Peoples R China.;Lu, HB (通讯作者)，Cent South Univ, Xiangya Hosp, Res Ctr Sports Med, Dept Sports Med, Changsha 10008, Peoples R China.	caoyong1912@163.com; hongbinlu@hotmail.com; jianzhonghu@hotmail.com	JIANG, LIYUAN/HJA-4273-2022	cao, yong/0000-0002-9618-4734	National Natural Science Foundation of China, NSFC [81672174, 81874004, 81902224]; Natural Science Foundation of Hunan Province [2019JJ50959]; Science Foundation of Xiangya Hospital for Young Scholar [2017Q1]	National Natural Science Foundation of China, NSFC(National Natural Science Foundation of China (NSFC)); Natural Science Foundation of Hunan Province(Natural Science Foundation of Hunan Province); Science Foundation of Xiangya Hospital for Young Scholar	The author(s) disclosed receipt of the following financial support for the research, authorship, and/or publication of this article: This work was funded by the National Natural Science Foundation of China, NSFC (Nos. 81672174, 81874004, 81902224), and the Natural Science Foundation of Hunan Province (Grant Nos.2019JJ50959), and the Science Foundation of Xiangya Hospital for Young Scholar (Grant …		39	56	58	5	55	SAGE PUBLICATIONS LTD	LONDON	1 OLIVERS YARD, 55 CITY ROAD, LONDON EC1Y 1SP, ENGLAND	1535-3702	1535-3699		EXP BIOL MED	Exp. Biol. Med.	JAN	2020	245	1
J	Xu, GH; Ao, RG; Zhi, ZZ; Jia, JB; Yu, BQ				Xu, Guanghui; Ao, Rongguang; Zhi, Zhongzheng; Jia, Jianbo; Yu, Baoqing			miR-21 and miR-19b delivered by hMSC-derived EVs regulate the apoptosis and differentiation of neurons in patients with spinal cord injury	JOURNAL OF CELLULAR PHYSIOLOGY			English	Article						apoptosis; differentiation; exosome; miR-19b; miR-21; neurons; phosphatase and tensin homolog (PTEN); spinal cord injury (SCI)	MESENCHYMAL STROMAL CELLS; HUMAN BONE-MARROW; EXTRACELLULAR VESICLES; PTEN DELETION; STEM-CELLS; EXOSOMES; PHOSPHATASE; BRAIN; PROLIFERATION; MICRORNA-21	BackgroundIn this study, we aimed to evaluate the therapeutic effects of extracellular vesicles (EVs), which were collected from differentiated PC12 cells and mesenchymal cells (MSCs), on the treatment of spinal cord injury (SCI). In addition, we aimed to identify miRNAs related to the inhibitory effect of EVs against cell apoptosis. MethodsElectron microscopy was used to observe the distribution…	[Xu, Guanghui; Ao, Rongguang; Zhi, Zhongzheng; Jia, Jianbo; Yu, Baoqing] Fudan Univ, Pudong Med Ctr, Dept Orthoped, Shanghai Pudong Hosp, 2800 Gongwei Rd, Shanghai 201399, Peoples R China	Fudan University	Yu, BQ (通讯作者)，Fudan Univ, Pudong Med Ctr, Dept Orthoped, Shanghai Pudong Hosp, 2800 Gongwei Rd, Shanghai 201399, Peoples R China.	osteoxu@126.com			Shanghai Committee of Science and Technology [15411970400]; Program for Medical key department of Shanghai [ZK 2015B17]; Program for Outstanding Medical Academic Leader of Shanghai [046]; Academic Leaders Training Program of Jingan Health Care Bureau of Shanghai	Shanghai Committee of Science and Technology(Shanghai Science & Technology Committee); Program for Medical key department of Shanghai; Program for Outstanding Medical Academic Leader of Shanghai; Academic Leaders Training Program of Jingan Health Care Bureau of Shanghai	Shanghai Committee of Science and Technology, Grant/Award Number: 15411970400; Program for Medical key department of Shanghai, Grant/Award Number: ZK 2015B17; Program for Outstanding Medical Academic Leader of Shanghai, Grant/Award Number: 046; Academic Leaders Training Program of Jingan Health Care Bureau of Shanghai (2016)		57	73	74	1	71	WILEY	HOBOKEN	111 RIVER ST, HOBOKEN 07030-5774, NJ USA	0021-9541	1097-4652		J CELL PHYSIOL	J. Cell. Physiol.	JUL	2019	234	7
J	Ramirez-Garcia, PD; Retamal, JS; Shenoy, P; Imlach, W; Sykes, M; Truong, N; Constandil, L; Pelissier, T; Nowell, CJ; Khor, SY; Layani, LM; Lumb, C; Poole, DP; Lieu, T; Stewart, GD; Mai, QN; Jensen, DD; Latorre, R; Scheff, NN; Schmidt, BL; Quinn, JF; Whittaker, MR; Veldhuis, NA; Davis, TP; Bunnett, NW				Ramirez-Garcia, Paulina D.; Retamal, Jeffri S.; Shenoy, Priyank; Imlach, Wendy; Sykes, Matthew; Truong, Nghia; Constandil, Luis; Pelissier, Teresa; Nowell, Cameron J.; Khor, Song Y.; Layani, Louis M.; Lumb, Chris; Poole, Daniel P.; Lieu, TinaMarie; Stewart, Gregory D.; Mai, Quynh N.; Jensen, Dane D.; Latorre, Rocco; Scheff, Nicole N.; Schmidt, Brian L.; Quinn, John F.; Whittaker, Michael R.; Veld…			A pH-responsive nanoparticle targets the neurokinin 1 receptor in endosomes to prevent chronic pain	NATURE NANOTECHNOLOGY			English	Article							NEUROPATHIC PAIN; NERVE INJURY; DRUG; PLATFORM; MODEL	Nanoparticle-mediated drug delivery is especially useful for targets within endosomes because of the endosomal transport mechanisms of many nanomedicines within cells. Here, we report the design of a pH-responsive, soft polymeric nanoparticle for the targeting of acidified endosomes to precisely inhibit endosomal signalling events leading to chronic pain. In chronic pain, the substance P (SP) neu…	[Ramirez-Garcia, Paulina D.; Retamal, Jeffri S.; Shenoy, Priyank; Truong, Nghia; Nowell, Cameron J.; Khor, Song Y.; Layani, Louis M.; Lumb, Chris; Poole, Daniel P.; Lieu, TinaMarie; Stewart, Gregory D.; Mai, Quynh N.; Quinn, John F.; Whittaker, Michael R.; Veldhuis, Nicholas A.; Davis, Thomas P.; Bunnett, Nigel W.] Monash Univ, Monash Inst Pharmaceut Sci, Parkville, Vic, Australia; [Ramirez-Garci…	Monash University; Monash University; Monash University; Columbia University; Columbia University; New York University; University of Queensland; University of Melbourne	Veldhuis, NA; Davis, TP; Bunnett, NW (通讯作者)，Monash Univ, Monash Inst Pharmaceut Sci, Parkville, Vic, Australia.;Veldhuis, NA; Davis, TP; Bunnett, NW (通讯作者)，Monash Univ, Australian Res Council, Ctr Excellence Convergent Bionano Sci & Technol, Parkville, Vic, Australia.;Bunnett, NW (通讯作者)，Columbia Univ, Dept Surg, Vagelos Coll Phys & Surg, New York, NY 10027 USA.;Bunnett, NW (通讯作者)，Columbia Univ, D…	nicholas.veldhuis@monash.edu; thomas.p.davis@monash.edu; nwb2@nyu.edu	Whittaker, Michael R/C-2449-2008; Davis, Thomas/B-6395-2008; Poole, Daniel/AET-6645-2022; Lieu, TinaMarie/AAM-7691-2020; Imlach, Wendy/G-7609-2011; Truong, Nghia/J-5876-2014	Whittaker, Michael R/0000-0001-5706-3932; Davis, Thomas/0000-0003-2581-4986; Poole, Daniel/0000-0002-6168-8422; Veldhuis, Nicholas/0000-0002-8902-9365; Ramirez Garcia, Paulina/0000-0003-0971-3501; Bunnett, Nigel W./0000-0003-3367-0644; Retamal, Jeffri S./0000-0003-4984-4530; Mai, Quynh/0000-0002-6199-2096; Stewart, Gregory David/0000-0002-9748-4990; Imlach, Wendy/0000-0002-7521-9969; Truong, Nghi…	National Institutes of Health [NS102722, DE026806, DK118971]; Department of Defense [PR170507]; National Health and Medical Research Council [63303, 1049682, 1031886]; Australian Research Council Centre of Excellence in Convergent Bio-Nano Science and Technology; Center for the Development of Nanoscience and Nanotechnology (CEDENNA, Fondecyt) [1181622]; Takeda Pharmaceuticals Inc.	National Institutes of Health(United States Department of Health & Human ServicesNational Institutes of Health (NIH) - USA); Department of Defense(United States Department of Defense); National Health and Medical Research Council(National Health and Medical Research Council (NHMRC) of Australia); Australian Research Council Centre of Excellence in Convergent Bio-Nano Science and Technology(Austra…	This work was supported by the National Institutes of Health (NS102722, DE026806, DK118971), the Department of Defense (PR170507), the National Health and Medical Research Council (63303, 1049682, 1031886; N.W.B.), the Australian Research Council Centre of Excellence in Convergent Bio-Nano Science and Technology (N.W.B. and T.P.D.), the Center for the Development of Nanoscience and Nanotechnology…		42	70	70	13	120	NATURE PUBLISHING GROUP	LONDON	MACMILLAN BUILDING, 4 CRINAN ST, LONDON N1 9XW, ENGLAND	1748-3387	1748-3395		NAT NANOTECHNOL	Nat. Nanotechnol.	DEC	2019	14	12
J	Zhao, PY; Ji, J; Liu, XH; Zhao, H; Xue, B; Jin, LY; Fan, YP; Zhao, WJ; Wang, L				Zhao, Pei-Yuan; Ji, Jing; Liu, Xi-Hong; Zhao, Hui; Xue, Bin; Jin, Liang-Yun; Fan, Yong-Ping; Zhao, Wen-Jing; Wang, Lei			Bu-Shen-Yi-Sui Capsule, an Herbal Medicine Formula, Promotes Remyelination by Modulating the Molecular Signals via Exosomes in Mice with Experimental Autoimmune Encephalomyelitis	OXIDATIVE MEDICINE AND CELLULAR LONGEVITY			English	Article							GROWTH-FACTOR-I; MULTIPLE-SCLEROSIS; EMERGING ROLES; SCIATIC-NERVE; SPINAL-CORD; MYELINATION; CELLS; PROLIFERATION; BIOGENESIS; SEMAPHORIN	Multiple sclerosis (MS) is a common inflammatory demyelinating disorder of the central nervous system. Bu-shen-yi-sui capsule (BSYSC) could significantly reduce the relapse rate, prevent the progression of MS, and enhance remyelination following neurological injury in experimental autoimmune encephalomyelitis (EAE), an established model of MS; however, the mechanism underlying the effect of BSYSC…	[Zhao, Pei-Yuan; Ji, Jing; Liu, Xi-Hong; Zhao, Hui; Wang, Lei] Capital Med Univ, Sch Tradit Chinese Med, Beijing Key Lab TCM Collateral Dis Theory Res, Beijing 100069, Peoples R China; [Zhao, Pei-Yuan; Liu, Xi-Hong] Henan Univ Chinese Med, Basic Discipline Integrated Chinese & Western Med, Zhengzhou, Henan, Peoples R China; [Xue, Bin; Jin, Liang-Yun] Capital Med Univ, Core Facil Ctr, Beijing 1000…	Capital Medical University; Henan University of Traditional Chinese Medicine; Capital Medical University; Capital Medical University; Capital Medical University	Wang, L (通讯作者)，Capital Med Univ, Sch Tradit Chinese Med, Beijing Key Lab TCM Collateral Dis Theory Res, Beijing 100069, Peoples R China.	tmwangl@ccmu.edu.cn		ji, jing/0000-0002-4269-3250	National Natural Science Foundation of China [81873252, 81573898]; Beijing Natural Science Foundation [7182020]	National Natural Science Foundation of China(National Natural Science Foundation of China (NSFC)); Beijing Natural Science Foundation(Beijing Natural Science Foundation)	This study was supported by the National Natural Science Foundation of China (81873252, 81573898) and Beijing Natural Science Foundation (No. 7182020).		59	8	9	5	11	HINDAWI LTD	LONDON	ADAM HOUSE, 3RD FLR, 1 FITZROY SQ, LONDON, W1T 5HF, ENGLAND	1942-0900	1942-0994		OXID MED CELL LONGEV	Oxidative Med. Cell. Longev.	JUL 22	2020	2020
J	Ruppert, KA; Nguyen, TT; Prabhakara, KS; Furman, NET; Srivastava, AK; Harting, MT; Cox, CS; Olson, SD				Ruppert, Katherine A.; Nguyen, Tin T.; Prabhakara, Karthik S.; Furman, Naama E. Toledano; Srivastava, Amit K.; Harting, Matthew T.; Cox, Charles S., Jr.; Olson, Scott D.			Human Mesenchymal Stromal Cell-Derived Extracellular Vesicles Modify Microglial Response and Improve Clinical Outcomes in Experimental Spinal Cord Injury	SCIENTIFIC REPORTS			English	Article							FUNCTIONAL RECOVERY; STEM-CELLS; RAT MODEL; TRANSPLANTATION; PROMOTES; EPIDEMIOLOGY; INFLAMMATION; NEUROINFLAMMATION; NEUROPROTECTION; MICROVESICLES	No current clinical intervention can alter the course of acute spinal cord injury (SCI), or appreciably improve neurological outcome. Mesenchymal stromal cells (MSCs) have been shown to modulate the injury sequelae of SCI largely via paracrine effects, although the mechanisms remain incompletely understood. One potential modality is through secretion of extracellular vesicles (EVs). In this study…	[Ruppert, Katherine A.; Nguyen, Tin T.; Prabhakara, Karthik S.; Furman, Naama E. Toledano; Srivastava, Amit K.; Harting, Matthew T.; Cox, Charles S., Jr.; Olson, Scott D.] Univ Texas Hlth Sci Ctr Houston, McGovern Med Sch, Dept Pediat Surg, Houston, TX 77030 USA	University of Texas System; University of Texas Health Science Center Houston	Olson, SD (通讯作者)，Univ Texas Hlth Sci Ctr Houston, McGovern Med Sch, Dept Pediat Surg, Houston, TX 77030 USA.	scott.d.olson@uth.tmc.edu	Srivastava, Amit/L-7019-2019	Olson, Scott/0000-0001-8032-3755; Harting, Matthew/0000-0002-8929-8311; Srivastava, Amit/0000-0001-7554-7201					68	81	82	2	16	NATURE PUBLISHING GROUP	LONDON	MACMILLAN BUILDING, 4 CRINAN ST, LONDON N1 9XW, ENGLAND	2045-2322			SCI REP-UK	Sci Rep	JAN 11	2018	8
J	Kang, J; Guo, Y				Kang, Jian; Guo, Yan			Human Umbilical Cord Mesenchymal Stem Cells Derived Exosomes Promote Neurological Function Recovery in a Rat Spinal Cord Injury Model	NEUROCHEMICAL RESEARCH			English	Article						Spinal cord injury; Exosome; hUC-MSC; Wnt signaling pathway; Apoptosis	TRANSPLANTATION	Spinal cord injury (SCI) often leads to personal and social-economic consequences with limited therapeutic options. Exosomes derived from human umbilical cord mesenchymal stem cells (hUC-MSC) have been explored as a promising alternative to cell therapies. In the current study, we explored the mechanism of hUC-MSC derived exosome's ameliorative effect on the spinal cord injury by combining data f…	[Kang, Jian; Guo, Yan] Liaocheng Peoples Hosp, Dept Neurol, 67 Dongchang West Rd, Liaocheng 252000, Shandong, Peoples R China		Guo, Y (通讯作者)，Liaocheng Peoples Hosp, Dept Neurol, 67 Dongchang West Rd, Liaocheng 252000, Shandong, Peoples R China.	toto0018@126.com							39	10	10	10	28	SPRINGER/PLENUM PUBLISHERS	NEW YORK	233 SPRING ST, NEW YORK, NY 10013 USA	0364-3190	1573-6903		NEUROCHEM RES	Neurochem. Res.	JUN	2022	47	6
J	Lai, XW; Wang, Y; Wang, XK; Liu, B; Rong, LM				Lai, Xunwei; Wang, Yang; Wang, Xiaokang; Liu, Bin; Rong, Limin			miR-146a-5p-modified hUCMSC-derived exosomes facilitate spinal cord function recovery by targeting neurotoxic astrocytes	STEM CELL RESEARCH & THERAPY			English	Article						Modified exosomes; Neurotoxic astrocytes; Spinal cord injury; miR-146a-5p; Traf6; Irak1 axis	INJURY; CELLS	Background Acute spinal cord injury (SCI) is a devastating result of neurological trauma with subsequent microenvironment dyshomeostasis that induces neurotoxic phenotype acquisition by astrocytes, exacerbating neurological function impairment. Exosomes derived from human umbilical cord mesenchymal stem cells (hUCMSCs) have demonstrated essential therapeutic effects after central nervous system t…	[Lai, Xunwei; Wang, Yang; Wang, Xiaokang; Liu, Bin; Rong, Limin] Sun Yat Sen Univ, Dept Spine Surg, Affiliated Hosp 3, 600 Tianhe Rd, Guangzhou, Guangdong, Peoples R China; [Lai, Xunwei; Wang, Yang; Wang, Xiaokang; Liu, Bin; Rong, Limin] Natl Med Prod Adm NMPA, Key Lab Qual Res & Evaluat Cell Prod, 600 Tianhe Rd, Guangzhou, Guangdong, Peoples R China; [Lai, Xunwei; Wang, Yang; Wang, Xiaokang; Liu…	Sun Yat Sen University	Rong, LM (通讯作者)，Sun Yat Sen Univ, Dept Spine Surg, Affiliated Hosp 3, 600 Tianhe Rd, Guangzhou, Guangdong, Peoples R China.;Rong, LM (通讯作者)，Natl Med Prod Adm NMPA, Key Lab Qual Res & Evaluat Cell Prod, 600 Tianhe Rd, Guangzhou, Guangdong, Peoples R China.;Rong, LM (通讯作者)，Guangdong Prov Ctr Engn & Technol Res Minimally I, 600 Tianhe Rd, Guangzhou, Guangdong, Peoples R China.;Rong, LM (通讯作者)，Guangd…	ronglm@mail.sysu.edu.cn			National Key Research and Development Program of China [2017YFA0105400]; National Natural Science Foundation of China [82172433]; Key Research and Development Program of Guangdong Province [2019B020236002]	National Key Research and Development Program of China; National Natural Science Foundation of China(National Natural Science Foundation of China (NSFC)); Key Research and Development Program of Guangdong Province	The National Key Research and Development Program of China (2017YFA0105400); The National Natural Science Foundation of China (82172433); The Key Research and Development Program of Guangdong Province (2019B020236002).		25	2	2	9	11	BMC	LONDON	CAMPUS, 4 CRINAN ST, LONDON N1 9XW, ENGLAND		1757-6512		STEM CELL RES THER	Stem Cell Res. Ther.	SEP 30	2022	13	1
J	Zhang, LL; Fan, CX; Hao, WP; Zhuang, Y; Liu, XR; Zhao, YN; Chen, B; Xiao, ZF; Chen, YY; Dai, JW				Zhang, Lulu; Fan, Caixia; Hao, Wangping; Zhuang, Yan; Liu, Xiru; Zhao, Yannan; Chen, Bing; Xiao, Zhifeng; Chen, Yanyan; Dai, Jianwu			NSCs Migration Promoted and Drug Delivered Exosomes-Collagen Scaffold via a Bio-Specific Peptide for One-Step Spinal Cord Injury Repair	ADVANCED HEALTHCARE MATERIALS			English	Article						bio-specific peptide; exosomes; multifunctional collagen scaffolds; paclitaxel; spinal cord injury repair	NEURAL STEM/PROGENITOR CELLS; NEURONAL DIFFERENTIATION; IN-VITRO; REGENERATION; PACLITAXEL; RECOVERY; MICROVESICLES; NEUROGENESIS; VESICLES; GUIDANCE	Spinal cord injury (SCI) is plaguing medical professionals globally due to the complexity of injury progression. Based on tissue engineering technology, there recently emerges a promising way by integrating drugs with suitable scaffold biomaterials to mediate endogenous neural stem cells (NSCs) to achieve one-step SCI repair. Herein, exosomes extracted from human umbilical cord-derived mesenchyma…	[Zhang, Lulu; Zhuang, Yan] Univ Sci & Technol China, Sch Nanotech & Nanobion, Hefei 230026, Peoples R China; [Zhang, Lulu; Fan, Caixia; Hao, Wangping; Zhuang, Yan; Liu, Xiru; Chen, Yanyan; Dai, Jianwu] Chinese Acad Sci, Suzhou Inst Nanotech & Nanobion, Key Lab Nanobio Interface Res, Div Nanobiomed, Suzhou 215123, Peoples R China; [Zhao, Yannan; Chen, Bing; Xiao, Zhifeng; Dai, Jianwu] Chinese Acad…	Chinese Academy of Sciences; University of Science & Technology of China, CAS; Chinese Academy of Sciences; Suzhou Institute of Nano-Tech & Nano-Bionics, CAS; Chinese Academy of Sciences; Institute of Genetics & Developmental Biology, CAS	Chen, YY; Dai, JW (通讯作者)，Chinese Acad Sci, Suzhou Inst Nanotech & Nanobion, Key Lab Nanobio Interface Res, Div Nanobiomed, Suzhou 215123, Peoples R China.;Dai, JW (通讯作者)，Chinese Acad Sci, Inst Genet & Dev Biol, State Key Lab Mol Dev Biol, Beijing 100101, Peoples R China.	yychen2006@sinano.ac.cn; jwdai@genetics.ac.cn	ZHAO, YANNAN/HSD-0288-2023; Zhang, Lulu/AGG-4328-2022		Strategic Priority Research Program of the Chinese Academy of Sciences [XDA16020100]; National Key R&D Program of China [2016YFC1000809]; National Natural Science Foundation of China [81901266]; Chinese Academy of Sciences	Strategic Priority Research Program of the Chinese Academy of Sciences(Chinese Academy of Sciences); National Key R&D Program of China; National Natural Science Foundation of China(National Natural Science Foundation of China (NSFC)); Chinese Academy of Sciences(Chinese Academy of Sciences)	This work was supported by grants from the Strategic Priority Research Program of the Chinese Academy of Sciences (No. XDA16020100), the National Key R&D Program of China (No. 2016YFC1000809), and National Natural Science Foundation of China (No. 81901266). The study was approved by the animal ethics committee of the Institute of Genetics and Developmental Biology, Chinese Academy of Sciences. Al…		52	30	32	16	130	WILEY	HOBOKEN	111 RIVER ST, HOBOKEN 07030-5774, NJ USA	2192-2640	2192-2659		ADV HEALTHC MATER	Adv. Healthc. Mater.	APR	2021	10	8
J	Zhang, L; Han, PB				Zhang, Lin; Han, Pengbo			Neural stem cell-derived exosomes suppress neuronal cell apoptosis by activating autophagy via miR-374-5p/STK-4 axis in spinal cord injury	JOURNAL OF MUSCULOSKELETAL & NEURONAL INTERACTIONS			English	Article						Autophagy; Exosomes; Spinal Cord Injury; Neural Stem Cell; miR-374-5p	ISCHEMIA-REPERFUSION INJURY; RECOVERY; LC3; MITOCHONDRIA; INHIBITION; DAMAGE; MODEL	Objectives: To evaluate the roles of MicroRNAs (miRNAs) enclosed in the neuron-derived exosomes in the recovery of the spinal cord injury (SCI) and the mechanism. Methods: The exosomes were isolated from neural stem cells (NSCs) and characterized by transmission electron microscopy (TEM) and NanoSight system (NTA). For in vivo experiments, Basso Mouse Scale, beam walking, and inclined plane tests…	[Zhang, Lin] Xian Med Univ, Affiliated Hosp 2, Dept Orthoped, Xian, Peoples R China; [Han, Pengbo] Xian Med Univ, Affiliated Hosp 2, Tradit Chinese Med Dept, Xian, Peoples R China; [Han, Pengbo] Xian Med Univ, Affiliated Hosp 2, Tradit Chinese Med Dept, 167 Fangdong St, Xian 710038, Peoples R China	Xi'an Medical University; Xi'an Medical University; Xi'an Medical University	Han, PB (通讯作者)，Xian Med Univ, Affiliated Hosp 2, Tradit Chinese Med Dept, 167 Fangdong St, Xian 710038, Peoples R China.	hbnr71@163.com							51	2	2	2	2	JMNI	NAFPLION	7 SPILIADOU SQ, NAFPLION, 21 100, GREECE	1108-7161			J MUSCULOSKEL NEURON	J. Musculoskelet. Neuronal Interact.	SEP	2022	22	3
J	Peng, W; Wan, LY; Luo, ZX; Xie, Y; Liu, YD; Huang, TM; Lu, HB; Hu, JZ				Peng, Wei; Wan, Liyang; Luo, Zixiang; Xie, Yong; Liu, Yudong; Huang, Tingmo; Lu, Hongbin; Hu, Jianzhong			Microglia-Derived Exosomes Improve Spinal Cord Functional Recovery after Injury via Inhibiting Oxidative Stress and Promoting the Survival and Function of Endothelia Cells	OXIDATIVE MEDICINE AND CELLULAR LONGEVITY			English	Article							ANGIOGENESIS; MODEL; IRON	Traumatic spinal cord injury (SCI) is a devastating disease of the central nervous system with long-term disability and high mortality worldwide. Revascularization following SCI provides nutritional supports to rebuild and maintain the homeostasis of neuronal networks, and the subsequent promotion of angiogenesis is beneficial for functional recovery. Oxidative stress drastically produced followi…	[Peng, Wei; Luo, Zixiang; Xie, Yong; Liu, Yudong; Hu, Jianzhong] Cent South Univ, Xiangya Hosp, Dept Spine Surg & Orthopaed, Changsha, Peoples R China; [Peng, Wei; Wan, Liyang; Luo, Zixiang; Xie, Yong; Liu, Yudong; Huang, Tingmo; Lu, Hongbin; Hu, Jianzhong] Key Lab Organ Injury Aging & Regenerat Med Hunan, Changsha 410008, Peoples R China; [Peng, Wei; Wan, Liyang; Luo, Zixiang; Xie, Yong; Liu, Yu…	Central South University; Central South University; Central South University	Hu, JZ (通讯作者)，Cent South Univ, Xiangya Hosp, Dept Spine Surg & Orthopaed, Changsha, Peoples R China.;Lu, HB; Hu, JZ (通讯作者)，Key Lab Organ Injury Aging & Regenerat Med Hunan, Changsha 410008, Peoples R China.;Lu, HB; Hu, JZ (通讯作者)，Hunan Engn Res Ctr Sports & Hlth, Changsha, Peoples R China.;Lu, HB; Hu, JZ (通讯作者)，Cent South Univ, Xiangya Hosp, Natl Clin Res Ctr Geriatr Disorders, Changsha, Peoples R…	pengweikevin@sina.com; wanliyang91@163.com; 549690808@qq.com; 493509012@qq.com; yudongliu@188.com; 3202845398@qq.com; hongbinlu@hotmail.com; jianzhonghu@hotmail.com	xie, yong/HHM-6706-2022		National Natural Science Foundation of China [81874004, 82030071]; Science and Technology Bureau, Changsha [41965]; Fundamental Research Funds for Central Universities of the Central South University [2020zzts265]	National Natural Science Foundation of China(National Natural Science Foundation of China (NSFC)); Science and Technology Bureau, Changsha; Fundamental Research Funds for Central Universities of the Central South University	This work was supported by the National Natural Science Foundation of China (Nos. 81874004 and 82030071), the Science and Technology Bureau, Changsha (No. 41965), and the Fundamental Research Funds for Central Universities of the Central South University (2020zzts265). The authors would like to thank Professor Hui Xie and other staff from Movement System Injury and Repair Research Center, Xiangya…		47	8	8	2	12	HINDAWI LTD	LONDON	ADAM HOUSE, 3RD FLR, 1 FITZROY SQ, LONDON, W1T 5HF, ENGLAND	1942-0900	1942-0994		OXID MED CELL LONGEV	Oxidative Med. Cell. Longev.	AUG 26	2021	2021
J	Jia, X; Huang, G; Wang, S; Long, M; Tang, X; Feng, D; Zhou, Q				Jia, X.; Huang, G.; Wang, S.; Long, M.; Tang, X.; Feng, D.; Zhou, Q.			Extracellular vesicles derived from mesenchymal stem cells containing microRNA-381 protect against spinal cord injury in a rat model via the BRD4/WNT5A axis	BONE & JOINT RESEARCH			English	Article						Mesenchymal stem cell; Extracellular vesicle; miR-381; Dorsal root ganglia; Spinal cord injury	PROLIFERATION; TARGET; PROMOTES; SCIENCE; REPAIR; WNT5A	Aims Non-coding microRNA (miRNA) in extracellular vesicles (EVs) derived from mesenchymal stem cells (MSCs) may promote neuronal repair after spinal cord injury (SCI). In this paper we report on the effects of MSC-EV-microRNA-381 (miR-381) in a rodent model of SCI. Methods In the current study, the luciferase assay confirmed a binding site of bromodomain-containing protein 4 (BRD4) and Wnt family…	[Jia, X.; Huang, G.; Wang, S.; Long, M.; Tang, X.; Feng, D.; Zhou, Q.] Peoples Hosp Jianyang City, Jianyang, Peoples R China		Zhou, Q (通讯作者)，Peoples Hosp Jianyang City, Jianyang, Peoples R China.	spinalzhou@163.com	周, 庆中/GWV-0305-2022		Medical Research Project of Chengdu in 2017 [2017091]; Project of Sichuan Department of Science and Technology [2016PJ552]; Project of Luzhou Department of Science and Technology [2016-R-70(18/24)]	Medical Research Project of Chengdu in 2017; Project of Sichuan Department of Science and Technology; Project of Luzhou Department of Science and Technology	This study was supported by the Medical Research Project of Chengdu in 2017 (No. 2017091), the Project of Sichuan Department of Science and Technology (No. 2016PJ552), and the Project of Luzhou Department of Science and Technology (No. 2016-R-70(18/24)). The authors choose not to provide any additional funding state-		38	13	13	2	13	BRITISH EDITORIAL SOC BONE & JOINT SURGERY	LONDON	22 BUCKINGHAM STREET, LONDON WC2N 6ET, ENGLAND	2046-3758			BONE JOINT RES	Bone Jt. Res.	MAY	2021	10	5
J	Kong, FL; Wang, XP; Li, YN; Wang, HX				Kong, Fan-Long; Wang, Xiao-Ping; Li, Ya-Nan; Wang, Hai-Xu			The role of exosomes derived from cerebrospinal fluid of spinal cord injury in neuron proliferation in vitro	ARTIFICIAL CELLS NANOMEDICINE AND BIOTECHNOLOGY			English	Article						Spinal cord injury; cerebrospinal fluid; exosomes; neuron	CELLS; ASSOCIATION; INHIBITION; BIOMARKER; MELATONIN; DISEASE	Exosomes is a key component of cell paracrine secretion and can exert important effects in various disease models. However, the role of exosomes in neuron repair of spinal cord injury (SCI) has rarely been reported. In this study, Exosomes were isolated from cerebrospinal fluid of SCI and normal, and incubated neuron in vitro respectively to research its biological function in cell proliferation.…	[Kong, Fan-Long; Wang, Hai-Xu] HeBei Med Univ, Hosp 3, Dept Orthopaed, 139 Ziqiang Rd, Shijiazhuang 050051, Hebei, Peoples R China; [Wang, Xiao-Ping] HeBei Med Univ, Hosp 2, Dept Immunol & Rheumatol, Shijiazhuang, Hebei, Peoples R China; [Li, Ya-Nan] Obstet & Gynecol Hosp Shijiazhuang, Dept Anesthesiol, Shijiazhuang, Hebei, Peoples R China	Hebei Medical University; Hebei Medical University	Wang, HX (通讯作者)，HeBei Med Univ, Hosp 3, Dept Orthopaed, 139 Ziqiang Rd, Shijiazhuang 050051, Hebei, Peoples R China.	haixuwang2008@126.com	xiaoping, wang/GRX-3807-2022						17	30	31	4	26	TAYLOR & FRANCIS LTD	ABINGDON	2-4 PARK SQUARE, MILTON PARK, ABINGDON OR14 4RN, OXON, ENGLAND	2169-1401	2169-141X		ARTIF CELL NANOMED B	Artif. Cell. Nanomed. Biotechnol.		2018	46	1
J	Spaeth, CS; Robison, T; Fan, JD; Bittner, GD				Spaeth, C. S.; Robison, T.; Fan, J. D.; Bittner, G. D.			Cellular mechanisms of plasmalemmal sealing and axonal repair by polyethylene glycol and methylene blue	JOURNAL OF NEUROSCIENCE RESEARCH			English	Article						calcium; axonal severance; nerve repair	EARTHWORM GIANT-AXONS; SPINAL-CORD-INJURY; MEMBRANE REPAIR; MYELINATED AXONS; SEVERED AXONS; NERVE INJURY; CUT ENDS; PROTEINS; FUSION; BARRIER	Mammalian neurons and all other eukaryotic cells endogenously repair traumatic injury within minutes by a Ca2+-induced accumulation of vesicles that interact and fuse with each other and the plasmalemma to seal any openings. We have used uptake or exclusion of extracellular fluorescent dye to measure the ability of rat hippocampal B104 cells or rat sciatic nerves to repair (seal) transected neuri…	[Spaeth, C. S.; Bittner, G. D.] Univ Texas Austin, Inst Cellular & Mol Biol, Austin, TX 78712 USA; [Robison, T.; Fan, J. D.; Bittner, G. D.] Univ Texas Austin, Neurobiol Sect, Austin, TX 78712 USA; [Bittner, G. D.] Univ Texas Austin, Inst Neurosci, Austin, TX 78712 USA	University of Texas System; University of Texas Austin; University of Texas System; University of Texas Austin; University of Texas System; University of Texas Austin	Bittner, GD (通讯作者)，Univ Texas Austin, Inst Cell & Mol Biol, 1 Univ Stn,C0920, Austin, TX 78712 USA.	bittner@mail.utexas.edu			Lone Star Paralysis Foundation	Lone Star Paralysis Foundation	Contract grant sponsor: Lone Star Paralysis Foundation.		50	36	37	1	14	WILEY	HOBOKEN	111 RIVER ST, HOBOKEN 07030-5774, NJ USA	0360-4012	1097-4547		J NEUROSCI RES	J. Neurosci. Res.	MAY	2012	90	5
J	Johnson, T; Koria, P				Johnson, Tamina; Koria, Piyush			Expression and Purification of Neurotrophin-Elastin-Like Peptide Fusion Proteins for Neural Regeneration	BIODRUGS			English	Article							NERVE GROWTH-FACTOR; SPINAL-CORD-INJURY; ESCHERICHIA-COLI; DRUG-DELIVERY; GENE-THERAPY; SIGNALING ENDOSOMES; CONTROLLED-RELEASE; HEPARAN-SULFATE; NANOPARTICLES; SYSTEM	Background Neural injuries such as spinal cord injuries, traumatic brain injuries, or nerve transection injuries pose a major health problem. Neurotrophins such as nerve growth factor (NGF) or brain-derived neurotrophic factor (BDNF) have been shown to improve the outcome of neural injuries in several pre-clinical models, but their use in clinics is limited by the lack of a robust delivery system…	[Johnson, Tamina; Koria, Piyush] Univ S Florida, Dept Chem & Biomed Engn, 4202 E Fowler Ave,ENB 118, Tampa, FL 33620 USA	State University System of Florida; University of South Florida	Koria, P (通讯作者)，Univ S Florida, Dept Chem & Biomed Engn, 4202 E Fowler Ave,ENB 118, Tampa, FL 33620 USA.	pkoria@usf.edu			University of South Florida; American Cancer Society [93-032-16]; NSF Florida Georgia Louis Stokes Alliance for Minority Participation Bridge [1139850]; USF Graduate Student Success Diversity Fellowship; Alfred P. Sloan Minority Ph.D. Program; Direct For Education and Human Resources; Division Of Human Resource Development [1139850] Funding Source: National Science Foundation	University of South Florida; American Cancer Society(American Cancer Society); NSF Florida Georgia Louis Stokes Alliance for Minority Participation Bridge; USF Graduate Student Success Diversity Fellowship; Alfred P. Sloan Minority Ph.D. Program; Direct For Education and Human Resources; Division Of Human Resource Development(National Science Foundation (NSF)NSF - Directorate for STEM Education (…	This work was funded by startup funds from the University of South Florida (PK) and the new researcher grant (PK) from University of South Florida, and in part by Institutional Research Grant number 93-032-16 from the American Cancer Society (PK). Tamina Johnson was supported by NSF Florida Georgia Louis Stokes Alliance for Minority Participation Bridge to the Doctorate Award HRD #1139850, the US…		48	18	18	1	29	ADIS INT LTD	NORTHCOTE	5 THE WAREHOUSE WAY, NORTHCOTE 0627, AUCKLAND, NEW ZEALAND	1173-8804	1179-190X		BIODRUGS	Biodrugs	APR	2016	30	2
J	Calderazzo, S; Covert, M; De Alba, D; Bowley, BE; Pessina, MA; Rosene, DL; Buller, B; Medalla, M; Moore, TL				Calderazzo, Samantha; Covert, Margaret; De Alba, Diego; Bowley, Bethany E.; Pessina, Monica A.; Rosene, Douglas L.; Buller, Benjamin; Medalla, Maria; Moore, Tara L.			Neural recovery after cortical injury: Effects of MSC derived extracellular vesicles on motor circuit remodeling in rhesus monkeys	IBRO NEUROSCIENCE REPORTS			English	Article						Ischemia; Cortical Injury; Extracellular Vesicles; Stem Cell-Based Treatments; Motor Cortex; Circuit Remodeling; Plasticity	MESENCHYMAL STROMAL CELLS; CENTRAL-NERVOUS-SYSTEM; IMMEDIATE-EARLY GENE; C-FOS EXPRESSION; FUNCTIONAL RECOVERY; CORTICOSPINAL PROJECTIONS; PREMOTOR CORTEX; CALBINDIN D-28K; ISCHEMIC-STROKE; PLASTICITY	Reorganization of motor circuits in the cortex and corticospinal tract are thought to underlie functional recovery after cortical injury, but the mechanisms of neural plasticity that could be therapeutic targets remain unclear. Recent work from our group have shown that systemic treatment with mesenchymal stem cell derived (MSCd) extracellular vesicles (EVs) administered after cortical damage to …	[Calderazzo, Samantha; Covert, Margaret; De Alba, Diego; Bowley, Bethany E.; Pessina, Monica A.; Rosene, Douglas L.; Medalla, Maria; Moore, Tara L.] BUSM, Dept Anat & Neurobiol, Boston, MA 02118 USA; [Rosene, Douglas L.; Medalla, Maria; Moore, Tara L.] BU, Ctr Syst Neurosci, Boston, MA USA; [Buller, Benjamin] Henry Ford Hlth Care Syst, Detroit, MI USA	Henry Ford Health System	Calderazzo, S (通讯作者)，BUSM, Dept Anat & Neurobiol, Boston, MA 02118 USA.	scaldera@bu.edu	Moore, Tara L/AEU-5296-2022	Moore, Tara L/0000-0003-3869-3837	National Institutes of Health [NIH/NINDS R56 NS112207, NIH/NIA R21 NS111174, NIH/NINDS R21- NS102991]	National Institutes of Health(United States Department of Health & Human ServicesNational Institutes of Health (NIH) - USA)	This work was supported by the National Institutes of Health [NIH/NINDS R56 NS112207, NIH/NIA R21 NS111174, NIH/NINDS R21- NS102991] .		105	0	0	1	1	ELSEVIER	AMSTERDAM	RADARWEG 29, 1043 NX AMSTERDAM, NETHERLANDS	2667-2421			IBRO NEUROSCI REP	IBRO Neurosci. Rep.	DEC	2022	13
J	Fan, LY; Dong, J; He, XJ; Zhang, C; Zhang, T				Fan, Liying; Dong, Jun; He, Xijing; Zhang, Chun; Zhang, Ting			Bone marrow mesenchymal stem cells-derived exosomes reduce apoptosis and inflammatory response during spinal cord injury by inhibiting the TLR4/MyD88/NF-kappa B signaling pathway	HUMAN & EXPERIMENTAL TOXICOLOGY			English	Article						Spinal cord injury; bone marrow mesenchymal stem cells; exosomes; the TLR4/MyD88/NF-kappa B pathway; inflammatory response		Spinal cord injury (SCI) is one of the most common destructive injuries, which may lead to permanent neurological dysfunction. Currently, transplantation of bone marrow mesenchymal stem cells (BMSCs) in experimental models of SCI shows promise as effective therapies. BMSCs secrete various factors that can regulate the microenvironment, which is called paracrine effect. Among these paracrine subst…	[Fan, Liying; Dong, Jun; He, Xijing; Zhang, Chun; Zhang, Ting] Xi An Jiao Tong Univ, Dept Orthoped, Affiliated Hosp 2, 157 Xiwu Rd, Xian 710004, Shaanxi, Peoples R China	Xi'an Jiaotong University	Fan, LY (通讯作者)，Xi An Jiao Tong Univ, Dept Orthoped, Affiliated Hosp 2, 157 Xiwu Rd, Xian 710004, Shaanxi, Peoples R China.	liying0f@163.com			National Natural Science Foundation of China [81771349]; Shaanxi key RD program [2018SF-178]	National Natural Science Foundation of China(National Natural Science Foundation of China (NSFC)); Shaanxi key RD program	The author(s) disclosed receipt of the following financial support for the research, authorship, and/or publication of this article: This study was supported by the National Natural Science Foundation of China (No: 81771349) and the general project grant of Shaanxi key R&D program (No: 2018SF-178).		35	17	18	1	12	SAGE PUBLICATIONS LTD	LONDON	1 OLIVERS YARD, 55 CITY ROAD, LONDON EC1Y 1SP, ENGLAND	0960-3271	1477-0903		HUM EXP TOXICOL	Hum. Exp. Toxicol.	OCT	2021	40	10
J	LOEWY, A; LIU, WS; BAITINGER, C; WILLARD, MB				LOEWY, A; LIU, WS; BAITINGER, C; WILLARD, MB			THE MAJOR S-35 METHIONINE LABELED RAPIDLY TRANSPORTED PROTEIN (SUPERPROTEIN) IS IDENTICAL TO SNAP-25, A PROTEIN OF SYNAPTIC TERMINALS	JOURNAL OF NEUROSCIENCE			English	Article							RETINAL GANGLION-CELLS; FAST AXONAL-TRANSPORT; 2-DIMENSIONAL GEL-ELECTROPHORESIS; SYMPATHETIC NEURONS; NERVE REGENERATION; RABBIT; POLYPEPTIDES; VESICLES; GROWTH; PHOSPHOPROTEIN	Superprotein is a rapidly axonally transported protein that is conspicuously labeled with S-35-methionine supplied to the cell bodies of retinal ganglion cells. Superprotein candidates are apparent among the rapidly transported proteins of many neurons from the CNS and PNS, including cranial, sympathetic, sensory, and motor neurons from mammals, fish, and amphibians. To determine the identity of …	WASHINGTON UNIV,SCH MED,DEPT ANAT & NEUROBIOL,660 S EUCLID AVE,ST LOUIS,MO 63110	Washington University (WUSTL)					NEI NIH HHS [EYO 2682] Funding Source: Medline	NEI NIH HHS(United States Department of Health & Human ServicesNational Institutes of Health (NIH) - USANIH National Eye Institute (NEI))			47	44	45	0	1	OXFORD UNIV PRESS INC	CARY	JOURNALS DEPT, 2001 EVANS RD, CARY, NC 27513	0270-6474			J NEUROSCI	J. Neurosci.	NOV	1991	11	11
J	Liu, XZ; Zhang, LL; Xu, ZJ; Xiong, X; Yu, YZ; Wu, HF; Qiao, H; Zhong, JJ; Zhao, Z; Dai, JW; Suo, GL				Liu, Xingzhi; Zhang, Lulu; Xu, Zhongjuan; Xiong, Xuan; Yu, Yanzhen; Wu, Hanfei; Qiao, Hong; Zhong, Junjie; Zhao, Zhe; Dai, Jianwu; Suo, Guangli			A functionalized collagen-I scaffold delivers microRNA 21-loaded exosomes for spinal cord injury repair	ACTA BIOMATERIALIA			English	Article						Spinal cord injury; MicroRNA 21; Exosomes; Collagen binding domain	REGENERATION; APOPTOSIS; RECOVERY; CELLS; INJECTION; MECHANISM; PDCD4	MicroRNA (miRNA)-based therapies have shown great potential in the repair of spinal cord injury (SCI). MicroRNA 21 (miR21) has been proven to have an essential protective effect on SCI. However, there are some challenges for miRNAs application due to their easy degradation and ineffective cell penetration. As natural vesicles, exosomes were considered ideal carriers for miRNAs delivery for their …	[Liu, Xingzhi; Zhang, Lulu; Xiong, Xuan; Wu, Hanfei] Univ Sci & Technol China, Sch Nanotech & Nanobion, Hefei 230026, Peoples R China; [Liu, Xingzhi; Zhang, Lulu; Xu, Zhongjuan; Xiong, Xuan; Yu, Yanzhen; Wu, Hanfei; Zhao, Zhe; Suo, Guangli] Chinese Acad Sci, Suzhou Inst Nanotech & Nanobion, CAS Key Lab Nanobio Interface, Suzhou 215123, Peoples R China; [Qiao, Hong] Univ Texas Austin, Dept Mol Bio…	Chinese Academy of Sciences; University of Science & Technology of China, CAS; Chinese Academy of Sciences; Suzhou Institute of Nano-Tech & Nano-Bionics, CAS; University of Texas System; University of Texas Austin; Fudan University; Chinese Academy of Sciences; Institute of Genetics & Developmental Biology, CAS	Zhao, Z; Suo, GL (通讯作者)，Chinese Acad Sci, Suzhou Inst Nanotech & Nanobion, CAS Key Lab Nanobio Interface, Suzhou 215123, Peoples R China.;Dai, JW (通讯作者)，Chinese Acad Sci, Inst Genet & Dev Biol, State Key Lab Mol, Dev Biol, Beijing 100190, Peoples R China.	jwdai@genetics.ac.cn; glsuo2013@sinano.ac.cn			Strategic Priority Research Program of the Chinese Academy of Sciences; Natural Science Foundation of Jiangsu Province; Key Project of Jiangsu Province; National Natural Science Founda- tion of China; [XDA16020103]; [BK20210126]; [BE2020765]; [31870975]; [82001140]	Strategic Priority Research Program of the Chinese Academy of Sciences(Chinese Academy of Sciences); Natural Science Foundation of Jiangsu Province(Natural Science Foundation of Jiangsu Province); Key Project of Jiangsu Province; National Natural Science Founda- tion of China(National Natural Science Foundation of China (NSFC)); ; ; ; ;	We thank Renjun Pei and Qiangbin Wang for their insight- ful comments on the study, and Xiang He for her excellent tech- nical assistance. This research was supported by funds from the Strategic Priority Research Program of the Chinese Academy of Sciences (Grant XDA16020103) ; the Natural Science Foundation of Jiangsu Province (Grant, BK20210126) ; Key Project of Jiangsu Province (Grant No. BE202…		73	1	1	23	24	ELSEVIER SCI LTD	OXFORD	THE BOULEVARD, LANGFORD LANE, KIDLINGTON, OXFORD OX5 1GB, OXON, ENGLAND	1742-7061	1878-7568		ACTA BIOMATER	Acta Biomater.	DEC	2022	154
[truncated: 193 more rows]
[truncated: 22 more columns]
