# Supplementary material for: A swift expanding trend of extracellular vesicles in spinal cord injury research: a bibliometric analysis
Source: J Nanobiotechnology. 2023 Aug 23;21:289. doi: 10.1186/s12951-023-02051-6 (PMC10463993; doi:10.1186/s12951-023-02051-6)
Supplement: Supplementary file 3 — Additional file 3: Table S2. Detailed information of all keywords in VoSviewer, arranged in ascending order of clustering and descending order of occurrences. [file 12951_2023_2051_MOESM3_ESM.xlsx]

## Sheet: 三聚类分析01
Table S2. Detailed information of all keywords in VoSviewer, arranged in ascending order of clustering and descending order of occurrences.
id	label	x	y	cluster	weight<Links>	weight<Total link strength>	weight<Occurrences>	score<Avg. pub. year>	score<Avg. citations>	score<Avg. norm. citations>
23	axon	-0.8906	0.0728	1	177	419	41	2010.51	41.5854	0.8946
74	day	-0.6739	-0.3027	1	200	442	39	2012.21	32.1282	1.1758
48	brain	-0.4842	-0.0469	1	180	339	35	2016.43	37.3714	0.8913
316	transport	-0.9886	-0.0151	1	150	328	30	2008.13	35.4333	0.8406
86	electron microscopy	-0.4671	0.7433	1	179	319	27	2014.07	26.8519	0.947
157	membrane	-0.5428	0.0624	1	167	284	27	2012.93	23.6667	0.6537
128	increase	-0.7459	0.1036	1	163	278	27	2010.81	34.7037	1.0031
240	presence	-0.5495	0.3863	1	144	231	22	2012.32	23.7727	0.6767
142	lesion	-0.4325	0.6181	1	130	214	21	2012.9	34.619	0.8451
306	terminal	-1.0973	-0.1271	1	120	262	21	2003.9	34.9524	0.9056
4	accumulation	-0.9242	0.177	1	119	205	18	2008.72	21.1667	1.0706
126	immunoreactivity	-1.216	0.0322	1	116	258	18	2004.67	32.8333	1.0363
216	pain	-0.8457	-0.673	1	113	212	18	2017.39	40.9444	0.7831
81	dorsal horn	-0.9318	-0.4608	1	104	206	17	2013.29	33.4118	0.8105
199	neuropathic pain	-0.7529	-0.5224	1	123	202	17	2017.24	24.1176	0.6476
224	peptide	-0.6547	0.481	1	119	174	17	2011.94	24.1176	1.3367
70	contrast	-0.8858	-0.2323	1	106	160	16	2010.44	35.5625	0.7488
80	distribution	-0.8173	0.0083	1	107	165	16	2007.56	44.375	0.9138
183	nerve	-1.0288	0.2	1	115	215	16	2008.81	32.4375	0.7966
314	transection	-1.1534	0.4364	1	99	188	15	2007.27	19.6	0.8848
174	motor neuron	-0.7631	0.2869	1	98	171	15	2012.2	48.1333	1.0699
185	nerve injury	-0.8262	-0.4067	1	102	166	14	2015.64	45.9286	0.8233
296	synaptic vesicle	-1.0989	-0.0221	1	78	141	14	2005.5	64.5	1.0791
76	degeneration	-0.4279	0.4455	1	100	133	14	2013.57	32.8571	0.9675
147	localization	-1.0046	0.0846	1	94	143	13	2008.85	32.3846	1.0988
75	decrease	-0.8646	0.275	1	94	150	13	2008	39.3846	1.0729
275	sciatic nerve	-1.237	-0.0777	1	96	179	13	2004.23	43.0769	0.9384
218	part	-0.3139	-0.3445	1	85	112	12	2015.33	22.6667	0.9891
90	endosome	-0.8343	-0.1364	1	65	100	12	2015.08	36.1667	0.7214
138	intrathecal injection	-0.7367	-0.6447	1	79	121	12	2020	33.1667	0.9055
10	alteration	-0.6528	0.2791	1	79	102	11	2010.64	13.6364	0.9457
332	work	-0.5422	0.6116	1	87	111	11	2016.45	20.3636	1.2125
178	muscle	-0.8701	0.6487	1	63	90	11	2007.73	22.9091	0.7509
110	glial cell	-0.7129	-0.4052	1	92	123	11	2013.64	18.0909	0.7126
191	neurodegenerative disease	-0.569	0.18	1	75	101	11	2017.18	36.6364	0.7892
13	amount	-0.9719	0.3111	1	78	117	11	2005.18	58.5455	1.5158
295	synapse	-1.1313	0.1037	1	64	108	11	2009.55	36.2727	0.7206
104	form	-0.3069	-0.0955	1	90	114	11	2015.64	29.1818	0.7452
83	drg	-0.987	-0.5766	1	75	127	10	2013.8	40.2	0.7023
209	observation	-0.6249	-0.4802	1	76	94	10	2012	15.3	0.4889
304	technique	-0.6641	0.3737	1	86	108	10	2012	27.5	0.9495
20	association	-0.6264	-0.208	1	76	90	10	2011.2	29.8	0.7318
267	schwann cell	-0.1538	-0.3837	1	91	106	10	2018.3	10.2	0.4274
57	cell body	-1.0728	0.3456	1	79	141	10	2008.2	52.3	1.3327
158	metabolism	-0.7684	0.5859	1	59	78	10	2009.5	23.8	0.7947
205	ngf	-0.6551	-0.1019	1	74	101	9	2016.78	8.7778	0.3719
14	amyotrophic lateral sclerosis	-0.4629	0.2398	1	64	90	9	2017.78	32.2222	0.8174
121	hypothesis	-1.0868	-0.2516	1	57	78	9	2012.56	84.2222	1.2067
18	antibody	-0.5545	-0.1501	1	83	106	9	2009.11	59.3333	1.172
238	possibility	-0.9638	-0.1598	1	84	109	9	2010.67	17.7778	0.6865
44	body	-0.6616	0.5947	1	78	98	9	2014	16.3333	0.7775
187	nerve terminal	-1.2323	-0.2128	1	69	118	9	2002.78	24.1111	0.7802
200	neurotrophic factor	-0.6954	0.0088	1	89	124	9	2016.89	23	0.5478
292	sprague dawley rat	-0.1191	-0.2286	1	92	111	9	2019.33	18.5556	0.5762
148	location	-0.7537	0.4153	1	75	101	9	2010.89	19.6667	1.0369
172	motoneuron	-0.845	0.4929	1	70	92	9	2007.56	21.1111	0.6738
28	axotomy	-1.0575	0.4929	1	65	107	9	2009.11	27	0.7704
82	dorsal root ganglion	-1.0657	-0.4919	1	68	107	8	2014.12	57.375	0.9227
69	context	-0.0723	-0.0046	1	80	97	8	2019.25	16.875	0.5669
143	light	-1.0508	0.6108	1	69	107	8	2004.88	24.75	0.9663
89	endocytosis	-0.8901	-0.0598	1	54	77	8	2016.38	36.875	0.8376
190	neurite outgrowth	-0.5908	-0.3756	1	67	78	8	2017.5	38.375	0.937
99	failure	-0.3077	0.4504	1	59	68	8	2016.75	61.375	0.9703
212	order	-0.6055	0.7435	1	80	96	8	2012.88	16.75	0.5412
27	axonal transport	-1.2118	0.3184	1	66	111	8	2002.88	31.25	0.8831
155	mechanical allodynia	-0.6442	-0.6106	1	64	91	7	2019.71	25	0.69
1	abnormality	-0.69	0.1943	1	50	60	7	2012.57	24.5714	0.6696
291	spinal nerve ligation	-0.6177	-0.731	1	60	88	7	2019	10.4286	0.2646
232	phosphorylation	-0.7915	-0.2894	1	59	69	7	2013.86	54.5714	0.9465
230	phosphatase	-0.3305	0.5341	1	50	70	7	2016	49	0.9771
263	rodent model	-0.0312	-0.3868	1	65	71	7	2018	20.5714	0.659
141	lack	-0.3097	0.6667	1	72	78	7	2016	16.5714	1.0074
105	gap	0.1403	-0.3411	1	74	96	7	2012	27.4286	0.739
249	proteomic analysis	-0.4452	0.3366	1	56	61	6	2020.67	8.8333	0.3096
153	majority	-0.9374	-0.3252	1	59	70	6	2007.17	31.1667	0.8373
114	high level	-0.6043	-0.8381	1	57	72	6	2017.33	36.5	0.7784
244	progress	-0.2214	-0.0739	1	55	65	6	2015.5	48.1667	0.9683
184	nerve growth factor	-0.7426	-0.0782	1	49	65	6	2016.17	9	0.5064
201	neurotrophin	-0.5893	-0.0215	1	57	66	6	2018	9.3333	0.3268
186	nerve regeneration	-0.8617	0.3715	1	52	63	6	2016	17	0.5366
207	nociception	-0.8716	-0.5625	1	47	72	6	2015.67	14.5	0.3204
297	synaptophysin	-1.2633	0.1955	1	54	78	6	2005.67	61.6667	1.3015
162	microglial activation	-0.3717	0.1575	1	63	75	6	2020.33	7.5	0.6522
115	hour	-0.737	-0.192	1	51	59	6	2008.17	29.6667	1.7968
21	astrocytes	-0.2404	0.581	1	37	45	6	2019.83	52	0.9734
169	month	-0.9539	0.4435	1	45	56	6	2005.67	17.1667	1.3667
37	bdnf	-0.6457	0.1013	1	48	62	5	2018.2	14.8	0.2277
54	cd63	-0.2709	0.9614	1	51	62	5	2020	27.2	0.8432
168	mns	-0.5193	0.4889	1	45	63	5	2017.8	26	0.8752
287	snl	-0.7277	-0.7795	1	50	70	5	2019	11.2	0.293
129	increased expression	0.139	-0.2235	1	58	61	5	2017.2	16.2	1.0186
286	skeletal muscle	-0.7863	0.6946	1	26	35	5	2006.8	27	0.7395
109	glia	0.0483	-0.172	1	45	52	5	2011.4	22.2	0.6938
226	peripheral nerf	-1.0594	-0.3677	1	45	54	5	2013.8	42.2	0.7686
213	organelle	-1.3324	0.1071	1	39	63	5	1999.2	18.8	0.6594
167	mitochondria	-0.8226	0.1697	1	49	56	5	2007.8	52.6	1.8621
227	peripheral nerve	-0.949	0.5494	1	54	72	5	2002.8	19	0.8115
228	peripheral nerve injury	-1.1314	0.2248	1	52	67	5	2013.2	36.2	0.8029
55	cd9	-0.1632	0.9713	1	45	57	4	2020.25	12.25	0.6216
326	vesicle	-0.123	-0.1071	2	321	1419	144	2016.59	27.6181	0.8246
67	concentration	-0.1935	-0.512	2	125	184	20	2015.75	19.75	0.5688
288	source	-0.4076	-0.0942	2	121	181	16	2016.25	19	0.6403
261	review	-0.2149	0.171	2	95	172	16	2019.94	22.75	0.7533
156	medium	-0.2479	0.3679	2	119	166	15	2015.8	49.8	1.2492
242	production	-0.4287	0.0603	2	102	149	15	2015.4	39.4	1.1419
101	field	-0.3126	0.0933	2	90	130	14	2018.57	22.1429	0.7724
333	year	-0.0005	-0.0817	2	114	148	14	2018.79	24.7857	1.1244
317	traumatic brain injury	-0.3559	-0.0058	2	85	131	13	2017.08	31.2308	0.781
166	mirnas	-0.0037	-0.804	2	90	147	13	2020.15	19.9231	0.8207
40	biomarker	-0.1084	-0.8558	2	86	148	13	2019.85	18	0.5464
11	alternative	0.051	-0.2806	2	99	136	13	2020.46	27	1.2607
294	stroke	-0.2567	-0.4124	2	83	108	13	2016.38	69.5385	1.4317
222	pathology	-0.2077	-0.7316	2	85	136	12	2018.58	40.0833	1.1406
79	difference	0.2376	-0.6497	2	110	155	12	2017.75	32.5833	1.1862
278	secretome	-0.2291	0.2784	2	80	122	12	2019.25	22.75	0.6337
214	origin	-0.2894	-0.2505	2	96	137	12	2016.92	21.6667	0.7402
324	uptake	-0.2987	-0.5253	2	81	100	12	2013.75	25.4167	0.7229
19	article	-0.0617	-0.3034	2	108	152	12	2019.92	39.75	1.0874
133	information	-0.1997	0.4658	2	104	129	12	2016.58	41.1667	0.7761
235	plasma membrane	-0.4995	-0.4631	2	66	86	12	2013.83	29.9167	0.7884
8	advantage	-0.0828	-0.7378	2	93	137	12	2018.17	20.0833	0.768
310	tissue regeneration	0.0117	0.4707	2	79	106	12	2020.42	30.1667	1.1194
219	pathogenesis	-0.3965	-0.5291	2	81	104	11	2017.73	37.7273	1.3082
284	sham	-0.2971	-0.933	2	81	126	11	2016.09	16	0.7456
211	oligodendrocyte	0.1306	-0.7033	2	64	92	11	2015.82	29.3636	0.5782
95	experimental autoimmune encephalomyelitis	0.2974	-0.9598	2	65	117	11	2018.27	22.7273	0.4698
59	cell therapy	-0.1231	0.0747	2	86	112	11	2020.36	19.6364	0.9028
84	eae	0.3872	-0.9681	2	61	107	10	2019.2	17.5	0.4587
66	comparison	-0.3522	-0.6609	2	89	110	10	2016.3	7.4	0.3655
140	involvement	-0.472	-0.67	2	89	105	10	2017.5	15.5	0.7619
177	multiple sclerosis	0.194	-0.9261	2	64	104	10	2017.4	45	0.905
88	end	-0.4672	-0.2008	2	84	108	10	2012.6	38.6	1.2369
93	exosomal mirna	0.1016	-0.8136	2	79	135	10	2020.6	36.5	1.8693
130	induction	0.6999	-0.8456	2	89	123	10	2016.6	17.4	0.7644
266	safety	-0.1099	0.1687	2	64	85	9	2019.67	32.3333	0.9849
221	pathological process	-0.1243	-0.6462	2	80	106	9	2020.78	7.3333	0.8441
237	population	-0.2014	-0.2928	2	68	77	9	2014.33	60.8889	0.6697
293	stability	-0.3138	-0.8106	2	74	102	9	2020.44	11.8889	0.6065
78	diagnosis	-0.1991	-0.8286	2	64	97	9	2020.22	26.2222	1.2573
254	quality	-0.0967	0.4339	2	73	83	9	2019	11.4444	0.8932
30	basic protein	0.3852	-0.844	2	78	110	8	2017.62	36.375	0.7329
229	permeability	0.1087	-0.0857	2	53	64	8	2010.38	44.5	1.1406
39	bioinformatics analysis	-0.0465	-0.5827	2	76	89	8	2021	14.125	1.0149
68	conditioned medium	-0.0035	0.2726	2	70	86	8	2020.25	24.25	1.1157
144	limitation	-0.0101	0.1772	2	65	74	8	2019.12	30.5	0.8228
234	plasma	-0.0235	0.0847	2	61	75	8	2017.38	12.25	0.4989
145	lipid	-0.1651	-0.004	2	67	87	8	2018.75	26.875	0.8283
154	mbp	0.4742	-0.8215	2	64	93	7	2017.29	39.5714	0.7615
303	tbi	-0.2784	0.0031	2	46	66	7	2017	46.8571	0.8201
52	calcium	-0.4738	-0.3728	2	46	56	7	2012.86	20	0.6131
77	degradation	0.0308	0.0025	2	49	55	7	2017.71	15.4286	1.0579
64	cns injury	-0.3573	-0.1814	2	64	73	7	2015.57	40.7143	0.9853
9	age	-0.4666	0.1421	2	60	69	7	2016.71	19	0.5646
194	neurological disorder	-0.3348	0.803	2	43	51	7	2018.71	23	0.9535
163	micrornas	-0.0547	-0.9555	2	61	98	7	2019.86	11	0.5076
281	serum	0.296	-0.738	2	56	65	7	2019.86	12.5714	0.5407
243	prognosis	0.0176	-0.9027	2	54	86	7	2020.86	6.5714	0.3531
257	regenerative medicine	-0.1331	0.2515	2	52	78	7	2020.29	27.5714	0.757
12	alzheimer	-0.3814	-0.4144	2	43	48	6	2014.83	34.6667	0.9763
3	accordance	-0.5391	0.2745	2	47	52	6	2014.67	6.8333	0.3007
301	target cell	-0.0663	0.3487	2	49	56	6	2020.33	23	1.255
220	pathological condition	-0.3942	-0.28	2	48	55	6	2015.5	57.6667	1.5021
123	identification	-0.24	-0.6266	2	52	62	6	2019.17	42	0.8952
139	intravenous administration	0.5947	-0.8101	2	47	69	6	2021	12.5	0.8314
63	clinical trial	-0.2238	0.0816	2	44	65	6	2019.17	42.3333	1.0797
61	chemokine	-0.2292	-0.1795	2	46	53	6	2018.17	49.1667	0.8722
2	absence	-0.3319	0.3396	2	49	57	6	2016.5	36.6667	0.7433
179	myelin	0.0441	-0.6546	2	39	50	6	2012.83	28.3333	0.9921
180	myelination	0.0912	-0.5925	2	37	41	6	2020.33	22.3333	1.104
45	body fluid	-0.1735	-0.9363	2	47	84	6	2019.83	17.8333	0.5194
250	protocol	-0.0536	-0.1649	2	64	73	6	2018.33	32.1667	1.9849
313	total	-0.3004	0.2201	2	58	67	6	2021.17	11	0.7108
51	c57bl	0.5491	-0.9169	2	47	61	5	2020.4	7.4	0.3186
71	crucial role	0.0364	-0.4934	2	40	41	5	2018.8	18.2	1.0544
106	gene ontology	-0.4939	-0.5737	2	36	40	5	2021.2	1.4	0.8348
124	immune cell	-0.154	0.3396	2	38	43	5	2018.8	23.2	0.5219
325	variety	-0.0699	-0.4798	2	39	41	5	2019.2	41.8	0.914
73	date	0.0966	0.2032	2	49	56	5	2019.8	22.4	1.457
98	fact	-0.5319	-0.2819	2	54	61	5	2008.8	52.2	1.0373
97	extracellular space	-0.4462	-0.8071	2	46	51	5	2015.4	48.2	1.0345
203	next generation sequencing	-0.1206	-1.0311	2	35	67	5	2019.6	23.4	0.6178
159	mice	0.3884	-0.7142	2	61	75	5	2019.8	19.4	0.6916
282	serum exosome	0.0431	-1.0276	2	39	71	5	2020.2	8.4	0.2433
258	remyelination	0.2488	-0.825	2	38	49	5	2020	29.8	0.9902
239	potential target	-0.3813	0.2608	2	44	52	4	2020.75	4.5	0.3602
193	neurological disease	-0.1954	0.8353	2	45	49	4	2018.25	30.5	0.6245
260	researcher	0.0364	0.373	2	39	44	4	2020.25	15.25	0.3532
331	western blot	1.0731	0.2345	3	163	347	30	2020.37	31.6333	1.3281
271	sci rat	0.5648	-0.5632	3	151	296	28	2019.29	32.9643	1.1321
46	bone marrow mesenchymal stem cell	0.6929	0.013	3	132	236	24	2021	18.125	1.1793
150	lps	0.8719	0.1114	3	146	280	23	2021.39	10.7391	0.8945
276	score	0.9332	-0.5543	3	142	272	22	2020.45	25.4545	0.9658
91	exos	0.7949	0.4376	3	135	225	22	2020.64	33.0909	1.4265
189	neural stem cell	0.6272	0.7486	3	118	188	21	2020.24	31.1429	1.4452
15	angiogenesis	0.3542	0.7972	3	116	187	21	2020.43	29.1905	1.1637
42	bmsc	0.8334	-0.0852	3	124	206	20	2020.95	15.5	1.2108
197	neuronal apoptosis	0.9494	0.186	3	122	213	20	2020.7	26.8	1.2092
34	bbb	1.0565	-0.1093	3	128	235	19	2018	28.7368	1.1831
236	polarization	0.5957	0.4361	3	132	213	19	2021.05	32.5789	1.7927
274	sci treatment	0.6699	0.617	3	126	199	19	2020.84	27.6316	1.1742
146	lipopolysaccharide	0.7817	-0.1646	3	127	236	19	2021.32	12.2105	1.2036
160	microenvironment	0.2901	0.5679	3	125	180	18	2020	19.8333	1.1916
131	inflammatory	0.1354	0.3194	3	131	188	18	2020.39	31.3333	0.948
268	sci model	0.7761	0.2182	3	112	177	17	2020.71	31.4706	1.5434
103	flow cytometry	0.8891	-0.3265	3	123	195	17	2020.76	20.1176	1.033
164	migration	0.2631	0.8642	3	105	152	17	2019.06	30.4706	1.0922
280	series	0.4056	-0.0516	3	117	190	17	2019.47	39.5882	1.5305
322	underlying mechanism	0.6335	0.3314	3	113	180	16	2021.12	27.875	1.9077
22	axis	1.0499	0.4003	3	107	183	16	2021.31	23.625	1.3941
43	bmscs	1.0108	0.0065	3	99	162	15	2020.87	18.5333	1.2219
283	sev	0.1957	0.2492	3	107	153	15	2021.13	18.2667	0.9639
302	target gene	0.2838	-0.5277	3	106	176	15	2021.27	8.1333	0.8042
328	vitro experiment	0.8517	0.5417	3	110	160	14	2021.14	27.7857	1.7133
92	exosomal mir	0.457	-0.3686	3	109	166	14	2021	33.7143	1.7542
56	cell apoptosis	0.8059	0.0096	3	99	150	14	2020.21	34.6429	1.1786
87	elisa	0.7118	-0.3987	3	114	160	13	2021	6.3846	0.429
251	pten	0.8156	-0.4216	3	84	122	13	2019.77	47.6154	1.3459
41	blood spinal cord barrier	0.1008	0.0828	3	89	120	13	2018.23	34.5385	1.2385
309	therapeutic potential	-0.0218	0.6643	3	96	122	13	2019.92	43.8462	1.2178
204	nf kappa b	0.4163	0.0581	3	109	143	12	2020.75	35.1667	1.533
245	promise	0.4861	0.114	3	101	127	12	2020.5	26.5	0.7668
181	nanoparticle tracking analysis	0.5665	0.6509	3	95	147	12	2020.25	29.4167	1.353
119	human umbilical cord mesenchymal stem cell	0.7029	-0.604	3	107	159	12	2021.08	26.75	1.2682
192	neurogenesis	0.1441	0.6814	3	90	114	12	2020.25	22.0833	1.2393
120	hydrogel	0.2703	0.7439	3	63	99	12	2021.25	23.1667	1.9129
36	bcl	0.9681	0.3063	3	96	143	11	2020.09	43.5455	1.1956
108	gfap	0.3757	-0.5982	3	107	147	11	2019.73	20.2727	1.0018
176	msc evs	0.4501	-0.5111	3	75	106	11	2020.91	13.4545	0.8432
265	rt qpcr	0.208	-0.1472	3	97	143	11	2021.82	6.3636	0.5766
60	cell viability	0.785	-0.3069	3	86	119	11	2019.18	21.5455	1.0266
58	cell communication	0.0735	0.5895	3	68	94	11	2020.36	17.5455	0.9424
311	tissue repair	0.1837	0.7927	3	70	89	11	2021.18	19.2727	1.2546
175	msc ev	0.3778	-0.4662	3	65	94	10	2020.7	25.7	1.1309
206	nissl staining	1.0274	-0.4133	3	80	128	10	2020.5	24.1	0.9234
272	sci repair	0.6085	0.8763	3	60	80	10	2021.6	12	1.7434
122	hypoxia	0.7399	0.335	3	77	97	10	2018.5	43.7	2.1738
132	inflammatory cytokine	0.7732	-0.5275	3	88	116	10	2019.8	48.9	1.4446
215	oxidative stress	0.0718	0.8646	3	91	117	10	2018.6	26.9	1.0541
31	basso	1.0005	-0.2838	3	74	118	9	2020.89	25.5556	1.3277
53	cascade	0.5244	0.373	3	72	98	9	2018.11	63.1111	2.2253
16	anti	0.2812	-0.2066	3	75	89	9	2020.67	30.1111	1.1461
17	anti inflammatory effect	0.4873	-0.1191	3	77	98	9	2020.56	29.1111	0.9598
270	sci mouse	0.7497	0.7037	3	73	105	9	2021.56	13.8889	1
62	clinical application	0.3146	0.0187	3	89	111	9	2020.11	36.7778	0.967
113	great potential	0.6196	0.5308	3	62	73	9	2020.78	35.2222	1.8156
94	exosomes derived	0.5086	0.493	3	63	73	9	2019.33	57.1111	1.4546
149	locomotor function	0.658	-0.3069	3	76	94	9	2020.56	29.6667	1.0926
259	rescue experiment	0.9372	0.4635	3	67	106	9	2021.33	34.2222	1.8651
33	bax	0.8679	0.2432	3	79	108	8	2020.12	41.625	1.2589
35	bbb score	1.2082	-0.2085	3	58	94	8	2020.62	23.75	0.8874
223	pc12 cell	0.8816	-0.1989	3	79	108	8	2020.38	22.375	1.1984
137	interleukin	0.5777	-0.1121	3	64	84	8	2019.5	33.875	1.7842
38	beattie	0.9862	-0.1949	3	66	103	8	2021.25	15.375	1.2533
6	acute spinal cord injury	0.2398	-0.306	3	71	81	8	2020.75	17.5	0.9153
100	family	-0.0909	0.7774	3	61	74	8	2013.75	33.875	0.732
112	glial scar	-0.0628	0.5525	3	57	68	8	2016.38	51.625	1.1079
264	ros	0.0362	0.7496	3	64	79	8	2021.25	26.5	1.4521
305	tem	1.0063	0.5737	3	74	105	8	2021.38	10.625	0.9965
72	culture medium	0.1701	0.132	3	70	83	8	2013.75	34.75	0.9973
118	human	0.294	0.2885	3	62	67	8	2014.12	25	0.9875
298	systemic administration	0.5991	-0.0131	3	68	92	8	2019.25	56.5	1.3774
246	promising strategy	0.1854	0.5958	3	57	72	8	2020.5	49.25	1.4962
173	motor function recovery	0.7262	-0.073	3	73	92	8	2020.25	33.75	1.126
25	axonal growth	0.1709	0.9267	3	53	67	8	2019.12	32.125	0.8037
24	axon regeneration	0.2396	-0.4102	3	54	63	8	2019.62	16.875	0.6417
315	transfection	0.2307	-0.0345	3	68	79	8	2019.25	22.25	0.6568
65	combination	0.4675	0.7	3	68	85	8	2018.62	63.875	2.5108
50	bscb	0.1473	0.0089	3	56	72	7	2020.71	26.4286	1.3093
116	huc msc	0.7368	-0.7188	3	69	95	7	2021.86	6.5714	0.9562
151	m2 phenotype	0.6956	0.4365	3	72	97	7	2020.71	54.5714	1.8268
208	nta	0.861	0.6552	3	70	100	7	2021.29	35.8571	1.8019
233	pi3k	0.6688	0.1167	3	65	80	7	2021.71	7.1429	0.5459
49	bresnahan	1.0809	-0.2169	3	59	91	7	2020.86	27.1429	1.2566
327	viability	-0.0512	0.9089	3	62	74	7	2018.71	7.7143	0.3764
102	first time	0.5548	0.2681	3	60	70	7	2015.57	63.5714	1.4575
170	morbidity	0.2732	0.1865	3	65	77	7	2015.43	99	1.2434
47	bone mesenchymal stem cell	1.0281	0.101	3	57	76	7	2020.29	30	1.0299
318	tube formation	0.3201	0.9926	3	43	61	7	2021	16.4286	1.0392
255	reactive oxygen species	-0.1448	0.6081	3	56	69	7	2021.14	33.7143	1.6084
5	acute sci	0.1746	-0.537	3	75	88	7	2018.57	40.7143	1.0967
289	spinal cord function	0.5973	0.1906	3	69	84	7	2020.29	30.2857	0.8355
277	secondary damage	0.1733	0.3975	3	46	59	7	2020.29	22.4286	1.2281
111	glial fibrillary acidic protein	0.4766	-0.6614	3	76	90	7	2018.57	26.4286	0.7923
125	immunofluorescence staining	0.3433	-0.3684	3	65	77	7	2020.86	16	0.6058
171	mortality	0.6804	0.2409	3	81	103	7	2019.86	53.8571	1.829
134	inhibitory effect	1.1314	-0.3418	3	73	102	7	2020.29	47.5714	1.2514
127	implantation	0.118	0.495	3	64	72	7	2020.29	29.7143	1.9126
7	adsc	0.318	-0.1028	3	50	55	6	2020	28	1.1145
32	basso beattie bresnahan	1.188	-0.1004	3	58	88	6	2020.17	31.6667	0.972
241	pro inflammatory cytokine	0.605	-0.6726	3	58	68	6	2020.67	16.8333	0.7231
323	underlying molecular mechanism	0.3839	0.2109	3	59	68	6	2018.33	20.5	0.6662
285	sham group	0.941	-0.0996	3	59	72	6	2020.33	21.3333	0.9809
152	macrophages microglium	0.3349	0.467	3	54	63	6	2021.67	10	0.9927
273	sci therapy	0.4217	0.4436	3	48	59	6	2021.5	15.1667	1.5163
165	mimic	0.7139	-0.2346	3	50	52	6	2020.5	20.5	0.9103
182	nanovesicle	0.3791	0.3308	3	49	60	6	2019	47.8333	1.0678
195	neurological function	0.7694	0.0967	3	55	60	6	2020.5	20.6667	1.1607
196	neurological functional recovery	0.7311	0.8213	3	48	63	6	2021.5	11.5	1.1523
198	neuronal survival	0.3472	0.125	3	59	66	6	2020.17	26.6667	1.0159
188	neural regeneration	0.5251	0.7786	3	51	58	6	2020.67	14.1667	0.7516
96	experimental model	0.4786	0.1979	3	57	69	6	2019.67	42	1.3181
135	injured site	0.4011	0.561	3	56	63	6	2018.5	25.8333	1.4913
299	tail vein	0.4054	-0.2725	3	50	57	6	2021.17	22	2.5324
300	tail vein injection	0.9156	0.0043	3	52	59	6	2020.5	27.5	1.2621
247	promising therapeutic strategy	0.4792	0.8931	3	40	45	6	2021.83	9.3333	2.1332
85	effective therapy	0.5744	0.0851	3	54	62	6	2019.67	50.8333	1.6706
117	hucmsc	0.6662	-0.4909	3	40	50	5	2020.8	37.6	1.3592
210	oec	0.0566	0.9749	3	45	59	5	2019.2	9.6	0.4863
312	tnf	0.593	-0.2128	3	58	68	5	2020.6	31.2	1.2388
321	tunel assay	0.9124	-0.4353	3	54	64	5	2020	27.2	1.0582
29	background spinal cord injury	0.7603	0.5579	3	54	73	5	2020.6	61.8	2.5803
279	sensory function	0.3709	0.6761	3	31	35	5	2016.2	24	1.2211
290	spinal cord microvascular endothelial cell	0.3697	0.9035	3	36	48	5	2020.4	25.2	0.981
269	sci model rat	1.1406	0.1314	3	52	65	5	2020.8	36.8	1.3592
308	therapeutic efficacy	0.469	0.302	3	33	34	5	2018.8	83.6	1.7586
231	phosphoinositide	0.4853	0.5867	3	44	49	5	2021.4	17.6	0.792
217	paracrine effect	0.5112	-0.0013	3	49	62	5	2018.2	74.4	1.692
253	qpcr	0.544	-0.4593	3	39	45	5	2020.4	12.8	1.4504
256	real time pcr	0.8847	-0.679	3	48	66	5	2019.8	27.6	0.6723
136	injured spinal cord tissue	0.2315	0.4956	3	45	56	5	2021.2	38.2	1.9512
262	rhoa	0.5877	-0.3823	3	41	43	5	2017.2	40.8	1.1908
320	tunel	1.2355	0.003	3	49	70	5	2020.8	19.2	0.7291
330	vivo experiment	0.857	0.3416	3	52	61	5	2021.6	16.2	1.3178
329	vitro study	0.116	-0.4431	3	67	75	5	2019.8	12.2	0.7578
161	microenvironment regulation	0.2474	0.655	3	34	47	5	2021.6	36	1.9414
252	pyroptosis	0.4818	-0.2113	3	50	59	5	2022.2	7.2	2.04
202	next	0.5412	-0.302	3	56	58	5	2016.6	54.8	1.9796
107	genetic material	0.2766	0.3774	3	38	40	5	2019	44.8	1.1599
248	promising treatment strategy	0.3908	-0.1776	3	53	59	5	2021	33.6	2.8083
307	terminal deoxynucleotidyl transferase	1.1372	-0.0035	3	42	59	5	2020.6	11.4	0.6376
319	tumor necrosis factor alpha	0.6553	-0.1522	3	49	55	5	2020	54.6	2.789
225	pericyte	0.248	0.0887	3	45	51	5	2019.4	44.4	2.1038
26	axonal outgrowth	-0.185	0.7287	3	37	42	5	2017.6	17.4	0.5844
